# Supplementary material for: Genome-wide methylome stability and parental effects in the worldwide distributed Lombardy poplar
Source: BMC Biol. 2024 Feb 5;22:30. doi: 10.1186/s12915-024-01816-1 (PMC10845628; doi:10.1186/s12915-024-01816-1)
Supplement: Supplementary file 1 — Additional file 1. Excel-file with information on the Lombardy poplar trees samples used for whole genome bisulfite sequencing (WGBS) in the two methylome experiments. [file 12915_2024_1816_MOESM1_ESM.xlsx]

## Sheet: Additional File 01_new
Sample_Name	Organism	SampleID1_ramet	SampleID2_ramet	Source	DNA	Molecule	Tree_ID_ortet	Generation	Sampling_Date	Ortet_Country	Ortet_Location	Ortet_Latitude	Ortet_Longitude	Ortet_Elevation	Group_JAN
WGBS01	Populus nigra cv. ‘Italica‘ Duroi	HUN4014	HUN4_F1_March2017	leaf	individual	Bisulfite-treated genomic DNA	HUN4	F1	2017-03-31	Hungary	Nagyvenyim	46.9371	18.8015	137	NA
WGBS02	Populus nigra cv. ‘Italica‘ Duroi	ITS3014	ITS3_F1_March2017	leaf	individual	Bisulfite-treated genomic DNA	ITS3	F1	2017-03-31	Italy	Salermo	40.7518	14.7744	207	NA
WGBS03	Populus nigra cv. ‘Italica‘ Duroi	UKD2010	UKD2_F1_March2017	leaf	individual	Bisulfite-treated genomic DNA	UKD2	F1	2017-03-31	UK	Dalkeith	55.89	-3.0705	57	NA
WGBS04	Populus nigra cv. ‘Italica‘ Duroi	SPC1001	SPC1_F1_March2017	leaf	individual	Bisulfite-treated genomic DNA	SPC1	F1	2017-03-31	Spain	Cantabrië	43.2152	-4.59266	279	3
WGBS05	Populus nigra cv. ‘Italica‘ Duroi	HUN4014	HUN4_F1_July2017	leaf	individual	Bisulfite-treated genomic DNA	HUN4	F1	2017-07-25	Hungary	Nagyvenyim	46.9371	18.8015	137	NA
WGBS06	Populus nigra cv. ‘Italica‘ Duroi	ITS3014	ITS3_F1_July2017	leaf	individual	Bisulfite-treated genomic DNA	ITS3	F1	2017-07-25	Italy	Salermo	40.7518	14.7744	207	NA
WGBS07	Populus nigra cv. ‘Italica‘ Duroi	SPC1001	SPC1_F1_July2017	leaf	individual	Bisulfite-treated genomic DNA	SPC1	F1	2017-07-25	Spain	Cantabrië	43.2152	-4.59266	279	NA
WGBS08	Populus nigra cv. ‘Italica‘ Duroi	UKD2010	UKD2_F1_July2017	leaf	individual	Bisulfite-treated genomic DNA	UKD2	F1	2017-07-25	UK	Dalkeith	55.89	-3.0705	57	NA
WGBS09	Populus nigra cv. ‘Italica‘ Duroi	SPC1001_02	SPC1_F2_02_June2018	leaf	individual	Bisulfite-treated genomic DNA	SPC1	F2	2018-06-12	Spain	Cantabrië	43.2152	-4.59266	279	NA
WGBS10	Populus nigra cv. ‘Italica‘ Duroi	ITS3014_01	ITS3_F2_01_June2018	leaf	individual	Bisulfite-treated genomic DNA	ITS3	F2	2018-06-12	Italy	Salermo	40.7518	14.7744	207	NA
WGBS11	Populus nigra cv. ‘Italica‘ Duroi	SPC1001_01	SPC1_F2_01_June2018	leaf	individual	Bisulfite-treated genomic DNA	SPC1	F2	2018-06-12	Spain	Cantabrië	43.2152	-4.59266	279	NA
WGBS12	Populus nigra cv. ‘Italica‘ Duroi	UKD2010_01	UKD2_F2_01_June2018	leaf	individual	Bisulfite-treated genomic DNA	UKD2	F2	2018-06-12	UK	Dalkeith	55.89	-3.0705	57	NA
WGBS13	Populus nigra cv. ‘Italica‘ Duroi	SPC1001_03	SPC1_F2_03_June2018	leaf	individual	Bisulfite-treated genomic DNA	SPC1	F2	2018-06-12	Spain	Cantabrië	43.2152	-4.59266	279	NA
WGBS14	Populus nigra cv. ‘Italica‘ Duroi	HUN4014_01	HUN4_F2_June2018	leaf	individual	Bisulfite-treated genomic DNA	HUN4	F2	2018-06-12	Hungary	Nagyvenyim	46.9371	18.8015	137	NA
WGBS15	Populus nigra cv. ‘Italica‘ Duroi	ITS3014_02	ITS3_F2_02_June2018	leaf	individual	Bisulfite-treated genomic DNA	ITS3	F2	2018-06-12	Italy	Salermo	40.7518	14.7744	207	NA
WGBS16	Populus nigra cv. ‘Italica‘ Duroi	UKD2010_02	UKD2_F2_02_June2018	leaf	individual	Bisulfite-treated genomic DNA	UKD2	F2	2018-06-12	UK	Dalkeith	55.89	-3.0705	57	NA
WGBS17	Populus nigra cv. ‘Italica‘ Duroi	CZP1004	NA	leaf	pool	Bisulfite-treated genomic DNA	CZP1	F1	2017-03-31	Czech Republik	Prague	5.00227	14.6316	320	2
WGBS17	Populus nigra cv. ‘Italica‘ Duroi	CZP3007	NA	leaf	pool	Bisulfite-treated genomic DNA	CZP3	F1	2017-03-31	Czech Republik	Prague	5.00227	14.6316	320	2
WGBS19	Populus nigra cv. ‘Italica‘ Duroi	HUN1007	NA	leaf	pool	Bisulfite-treated genomic DNA	HUN1	F1	2017-03-31	Hungary	Nagyvenyim	46.9371	18.8015	137	2
WGBS19	Populus nigra cv. ‘Italica‘ Duroi	HUN2014	NA	leaf	pool	Bisulfite-treated genomic DNA	HUN2	F1	2017-03-31	Hungary	Nagyvenyim	46.9371	18.8015	137	2
WGBS19	Populus nigra cv. ‘Italica‘ Duroi	HUN3007	NA	leaf	pool	Bisulfite-treated genomic DNA	HUN3	F1	2017-03-31	Hungary	Nagyvenyim	46.9371	18.8015	137	2
WGBS19	Populus nigra cv. ‘Italica‘ Duroi	HUN4014	NA	leaf	pool	Bisulfite-treated genomic DNA	HUN4	F1	2017-03-31	Hungary	Nagyvenyim	46.9371	18.8015	137	2
WGBS20	Populus nigra cv. ‘Italica‘ Duroi	GEE1014	NA	leaf	pool	Bisulfite-treated genomic DNA	GEB1	F1	2017-03-31	Germany	Berlin	52.4347	13.2505	45	2
WGBS20	Populus nigra cv. ‘Italica‘ Duroi	GEB2003	NA	leaf	pool	Bisulfite-treated genomic DNA	GEB2	F1	2017-03-31	Germany	Berlin	52.4347	13.2505	45	2
WGBS20	Populus nigra cv. ‘Italica‘ Duroi	GEB3007	NA	leaf	pool	Bisulfite-treated genomic DNA	GEB3	F1	2017-03-31	Germany	Berlin	52.4347	13.2505	45	2
WGBS20	Populus nigra cv. ‘Italica‘ Duroi	GEE1014	NA	leaf	pool	Bisulfite-treated genomic DNA	GEE1	F1	2017-03-31	Germany	Elstal	5.25366	12.9964	45	2
WGBS21	Populus nigra cv. ‘Italica‘ Duroi	HRZ1014	NA	leaf	pool	Bisulfite-treated genomic DNA	HRZ1	F1	2017-03-31	Croatia	Zagreb	4.58083	15.9883	121	2
WGBS21	Populus nigra cv. ‘Italica‘ Duroi	HRZ2010	NA	leaf	pool	Bisulfite-treated genomic DNA	HRZ2	F1	2017-03-31	Croatia	Zagreb	4.58083	15.9883	121	2
WGBS22	Populus nigra cv. ‘Italica‘ Duroi	SIL4014	NA	leaf	pool	Bisulfite-treated genomic DNA	SIL4	F1	2017-03-31	Slovenia	Ljubljana	46.048	14.5024	297	2
WGBS22	Populus nigra cv. ‘Italica‘ Duroi	SIL5014	NA	leaf	pool	Bisulfite-treated genomic DNA	SIL5	F1	2017-03-31	Slovenia	Ljubljana	46.0468	14.5016	297	2
WGBS22	Populus nigra cv. ‘Italica‘ Duroi	SIL6014	NA	leaf	pool	Bisulfite-treated genomic DNA	SIL6	F1	2017-03-31	Slovenia	Ljubljana	46.046	14.503	297	2
WGBS23	Populus nigra cv. ‘Italica‘ Duroi	UKD1014	NA	leaf	pool	Bisulfite-treated genomic DNA	UKD1	F1	2017-03-31	UK	Dalkeith	55.89	-3.0705	57	1
WGBS23	Populus nigra cv. ‘Italica‘ Duroi	UKD2010	NA	leaf	pool	Bisulfite-treated genomic DNA	UKD2	F1	2017-03-31	UK	Dalkeith	55.89	-3.0705	57	1
WGBS23	Populus nigra cv. ‘Italica‘ Duroi	UKD3014	NA	leaf	pool	Bisulfite-treated genomic DNA	UKD3	F1	2017-03-31	UK	Dalkeith	55.89	-3.0705	57	1
WGBS24	Populus nigra cv. ‘Italica‘ Duroi	FRL3014	NA	leaf	pool	Bisulfite-treated genomic DNA	FRL1	F1	2017-03-31	France	Loiret	47.779	1.87991	111	1
WGBS24	Populus nigra cv. ‘Italica‘ Duroi	FRL2014	NA	leaf	pool	Bisulfite-treated genomic DNA	FRL2	F1	2017-03-31	France	Loiret	47.779	1.87062	107	1
WGBS24	Populus nigra cv. ‘Italica‘ Duroi	FRL1012	NA	leaf	pool	Bisulfite-treated genomic DNA	FRL3	F1	2017-03-31	France	Loiret	47.7831	1.87185	106	1
WGBS25	Populus nigra cv. ‘Italica‘ Duroi	BEA1014	NA	leaf	pool	Bisulfite-treated genomic DNA	BEA1	F1	2017-03-31	Belgium	Adinkerke	51.0739	2.59241	0	1
WGBS25	Populus nigra cv. ‘Italica‘ Duroi	BEA2014	NA	leaf	pool	Bisulfite-treated genomic DNA	BEA2	F1	2017-03-31	Belgium	Adinkerke	51.0739	2.59241	0	1
WGBS25	Populus nigra cv. ‘Italica‘ Duroi	BEA3012	NA	leaf	pool	Bisulfite-treated genomic DNA	BEA3	F1	2017-03-31	Belgium	Adinkerke	51.0739	2.59241	0	1
WGBS25	Populus nigra cv. ‘Italica‘ Duroi	BEN1014	NA	leaf	pool	Bisulfite-treated genomic DNA	BEN1	F1	2017-03-31	Belgium	Nieuwpoort	51.1075	2.75964	0	1
WGBS25	Populus nigra cv. ‘Italica‘ Duroi	BEN2007	NA	leaf	pool	Bisulfite-treated genomic DNA	BEN2	F1	2017-03-31	Belgium	Nieuwpoort	51.1075	2.75964	0	1
WGBS25	Populus nigra cv. ‘Italica‘ Duroi	FRG1014	NA	leaf	pool	Bisulfite-treated genomic DNA	FRG1	F1	2017-03-31	France	Ghyvelde	51.0654	2.54571	0	1
WGBS25	Populus nigra cv. ‘Italica‘ Duroi	FRG2014	NA	leaf	pool	Bisulfite-treated genomic DNA	FRG2	F1	2017-03-31	France	Ghyvelde	51.0654	2.54571	0	1
WGBS25	Populus nigra cv. ‘Italica‘ Duroi	FRG3014	NA	leaf	pool	Bisulfite-treated genomic DNA	FRG3	F1	2017-03-31	France	Ghyvelde	51.0654	2.54571	0	1
WGBS25	Populus nigra cv. ‘Italica‘ Duroi	FRG4014	NA	leaf	pool	Bisulfite-treated genomic DNA	FRG4	F1	2017-03-31	France	Ghyvelde	51.0654	2.54571	0	1
WGBS25	Populus nigra cv. ‘Italica‘ Duroi	FRZ1014	NA	leaf	pool	Bisulfite-treated genomic DNA	FRZ1	F1	2017-03-31	France	Zuydcote	51.063	2.48941	1	1
WGBS25	Populus nigra cv. ‘Italica‘ Duroi	FRZ2014	NA	leaf	pool	Bisulfite-treated genomic DNA	FRZ2	F1	2017-03-31	France	Zuydcote	51.063	2.48941	1	1
WGBS25	Populus nigra cv. ‘Italica‘ Duroi	FRZ3014	NA	leaf	pool	Bisulfite-treated genomic DNA	FRZ3	F1	2017-03-31	France	Zuydcote	51.063	2.48941	1	1
WGBS26	Populus nigra cv. ‘Italica‘ Duroi	FRA1014	NA	leaf	pool	Bisulfite-treated genomic DNA	FRA1	F1	2017-03-31	France	Avignon	43.9357	5.00634	51	3
WGBS26	Populus nigra cv. ‘Italica‘ Duroi	FRA2014	NA	leaf	pool	Bisulfite-treated genomic DNA	FRA2	F1	2017-03-31	France	Avignon	43.9357	5.00634	51	3
WGBS27	Populus nigra cv. ‘Italica‘ Duroi	ITS2014	NA	leaf	pool	Bisulfite-treated genomic DNA	ITS1	F1	2017-03-31	Italy	Salermo	40.7515	1.47747	204	3
WGBS27	Populus nigra cv. ‘Italica‘ Duroi	ITS1010	NA	leaf	pool	Bisulfite-treated genomic DNA	ITS2	F1	2017-03-31	Italy	Salermo	40.7515	1.47747	192	3
WGBS27	Populus nigra cv. ‘Italica‘ Duroi	ITS4014	NA	leaf	pool	Bisulfite-treated genomic DNA	ITS3	F1	2017-03-31	Italy	Salermo	40.7515	1.47747	207	3
WGBS27	Populus nigra cv. ‘Italica‘ Duroi	ITS3014	NA	leaf	pool	Bisulfite-treated genomic DNA	ITS4	F1	2017-03-31	Italy	Salermo	40.7515	1.47747	204	3
WGBS28	Populus nigra cv. ‘Italica‘ Duroi	GEH1014	NA	leaf	pool	Bisulfite-treated genomic DNA	GEH1	F1	2017-03-31	Germany	Duisburg	51.4407	6.67952	30	1
WGBS28	Populus nigra cv. ‘Italica‘ Duroi	GEH2014	NA	leaf	pool	Bisulfite-treated genomic DNA	GEH2	F1	2017-03-31	Germany	Duisburg	51.4407	6.67952	30	1
WGBS28	Populus nigra cv. ‘Italica‘ Duroi	GEH3014	NA	leaf	pool	Bisulfite-treated genomic DNA	GEH3	F1	2017-03-31	Germany	Duisburg	51.4407	6.67952	30	1
WGBS28	Populus nigra cv. ‘Italica‘ Duroi	GEL1014	NA	leaf	pool	Bisulfite-treated genomic DNA	GEL1	F1	2017-03-31	Germany	Duisburg	51.4561	6.73289	30	1
WGBS28	Populus nigra cv. ‘Italica‘ Duroi	GEL2014	NA	leaf	pool	Bisulfite-treated genomic DNA	GEL2	F1	2017-03-31	Germany	Duisburg	51.4561	6.73289	30	1
WGBS28	Populus nigra cv. ‘Italica‘ Duroi	GEL3014	NA	leaf	pool	Bisulfite-treated genomic DNA	GEL3	F1	2017-03-31	Germany	Duisburg	51.4561	6.73289	30	1
WGBS29	Populus nigra cv. ‘Italica‘ Duroi	SIL1014	NA	leaf	pool	Bisulfite-treated genomic DNA	SIL1	F1	2017-03-31	Slovenia	Lendava	46.5601	16.4509	157	2
WGBS29	Populus nigra cv. ‘Italica‘ Duroi	SIL2014	NA	leaf	pool	Bisulfite-treated genomic DNA	SIL2	F1	2017-03-31	Slovenia	Orlovscek	46.5463	16.3129	167	2
WGBS31	Populus nigra cv. ‘Italica‘ Duroi	NLU1014	NA	leaf	pool	Bisulfite-treated genomic DNA	NLU1	F1	2017-03-31	the Netherlands	Utrecht	52.0867	5.11364	0	1
WGBS31	Populus nigra cv. ‘Italica‘ Duroi	NLU2014	NA	leaf	pool	Bisulfite-treated genomic DNA	NLU2	F1	2017-03-31	the Netherlands	Utrecht	52.0837	5.12001	0	1
WGBS31	Populus nigra cv. ‘Italica‘ Duroi	NLU3014	NA	leaf	pool	Bisulfite-treated genomic DNA	NLU3	F1	2017-03-31	the Netherlands	Utrecht	52.0841	5.12807	0	1
WGBS31	Populus nigra cv. ‘Italica‘ Duroi	NLW1014	NA	leaf	pool	Bisulfite-treated genomic DNA	NLW1	F1	2017-03-31	the Netherlands	Wageningen	51.9823	5.6729	19	1
WGBS31	Populus nigra cv. ‘Italica‘ Duroi	NLW2014	NA	leaf	pool	Bisulfite-treated genomic DNA	NLW2	F1	2017-03-31	the Netherlands	Wageningen	51.9823	5.6729	19	1
