# Supplementary material for: Genome-wide methylome stability and parental effects in the worldwide distributed Lombardy poplar
Source: BMC Biol. 2024 Feb 5;22:30. doi: 10.1186/s12915-024-01816-1 (PMC10845628; doi:10.1186/s12915-024-01816-1)
Supplement: Supplementary file 2 — Additional file 2. CSV-file with mapping statistics, bisulfite conversion rate and percentages of cytosine methylation for each DNA-sample analyzed by whole genome bisulfite sequencing (WGBS). (processed data). [file 12915_2024_1816_MOESM2_ESM.csv]

ID_WGBS	ID_Leaf Sample	Total number of sequence pairs analysed in total	Sequences with a unique best alignment (mapping efficiency) (%)	Total number of covered C's	Methylation in CpG-context (%)	Methylation in CHG-context (%)	Methylation in CHH-context (%)	Percentage of reads mapping on chloroplast of P. nigra	Measured methylation percentage	Bisulfite conversion rate
WGBS01	HUN4_F1_March2017	73,395,868	45.9	1,153,765,559	21.2	11	2.4	5.4%	0.71	99.29
WGBS02	ITS3_F1_March2017	96,034,141	46.3	1,535,313,820	19.6	11	1.9	8.8%	0.67	99.33
WGBS03	UKD2_F1_March2017	86,525,884	46.4	1,385,123,917	19.9	10.9	2.3	8.5%	0.67	99.33
WGBS04	SPC1_F1_March2017	71,345,919	45.3	1,111,950,718	20.1	11.1	2.2	8.2%	0.67	99.33
WGBS05	HUN4_F1_July2017	81,874,168	47.5	1,339,801,958	22.6	10.6	3.2	2.2%	0.74	99.26
WGBS06	ITS3_F1_July2017	76,715,425	46.3	1,235,652,172	22.5	11.6	3.2	4.1%	0.68	99.32
WGBS07	SPC1_F1_July2017	62,967,404	47	1,024,735,459	22.8	11.4	3.2	3.6%	0.7	99.3
WGBS08	UKD2_F1_July2017	55,659,364	47.2	904,398,035	22.3	10.8	3.1	3.4%	0.66	99.34
WGBS09	SPC1_F2_02_June2018	71,347,903	47.7	1,179,955,286	22.8	11.7	3.2	4.4%	0.69	99.31
WGBS10	ITS3_F2_01_June2018	77,565,359	48.6	1,303,285,480	23.9	12	3.4	2.6%	0.71	99.29
WGBS11	SPC1_F2_01_June2018	87,438,522	46.1	1,373,585,863	23.4	11.3	2.9	2.9%	0.7	99.3
WGBS12	UKD2_F2_01_June2018	107,305,074	44.6	1,646,917,673	20.6	10.3	3.1	5.4%	0.71	99.29
WGBS13	SPC1_F2_03_June2018	128,187,283	45.7	2,007,965,187	22.4	11	3	3.9%	0.7	99.3
WGBS14	HUN4_F2_June2018	78,699,788	45.6	1,223,124,569	19.6	9.4	2.2	5.4%	0.42	99.58
WGBS15	ITS3_F2_02_June2018	75,075,765	45	1,158,251,586	21.3	10.6	3.1	4.4%	0.66	99.34
WGBS16	UKD2_F2_02_June2018	87,584,328	44.1	1,315,958,476	22.1	10.9	3.3	4.2%	0.69	99.31
WGBS17	DNA-pool	106,298,414	46	1,678,530,458	20	10.6	2.4	7.8%	0.73	99.27
WGBS19	DNA-pool	85,047,123	45.5	1,345,124,825	20.1	10.4	2.3	6.6%	0.7	99.3
WGBS20	DNA-pool	79,025,582	45.2	1,233,179,287	18.7	9.9	2.1	8.7%	0.67	99.33
WGBS21	DNA-pool	85,548,258	48.1	1,437,820,446	16.3	9	1.8	12.5%	0.65	99.35
WGBS22	DNA-pool	100,147,334	45.4	1,569,423,220	18.8	10.4	2.2	9.1%	0.69	99.31
WGBS23	DNA-pool	79,103,307	46.4	1,266,418,627	18	9.8	2	10.3%	0.67	99.33
WGBS24	DNA-pool	93,922,018	46	1,472,454,383	20.7	10.8	2.4	6.4%	0.67	99.33
WGBS25	DNA-pool	79,048,609	47.2	1,303,342,625	18.6	9.7	2.2	8.3%	0.67	99.33
WGBS26	DNA-pool	92,929,316	45.1	1,446,700,382	20.9	10.9	2.2	6.0%	0.67	99.33
WGBS27	DNA-pool	74,152,834	45.7	1,167,764,100	17.3	9.6	1.8	10.6%	0.63	99.37
WGBS28	DNA-pool	71,054,400	46.2	1,137,033,063	18.1	9.6	2.1	8.7%	0.63	99.37
WGBS29	DNA-pool	84,299,643	45.4	1,320,574,508	18.7	10.5	2.2	9.1%	0.66	99.34
WGBS31	DNA-pool	71,732,887	47.3	1,180,680,022	19.2	9.9	2.2	7.6%	0.66	99.34
