# Supplementary material for: Genome-wide methylome stability and parental effects in the worldwide distributed Lombardy poplar
Source: BMC Biol. 2024 Feb 5;22:30. doi: 10.1186/s12915-024-01816-1 (PMC10845628; doi:10.1186/s12915-024-01816-1)
Supplement: Supplementary file 3 — Additional file 3. CSV-file with the total list of GO terms that were enriched in DMRs. DMRs were identified between groups by grouping the WGBS data from 16 individual Lombardy poplar ramets by their corresponding parent-of-origin (ortet ‘HUN4’ located in Hungary, ‘ITS3’ in Italy, ‘SPC1’ in Spain and ‘UKD2’ in the UK). [file 12915_2024_1816_MOESM3_ESM.csv]

Comparison	Context	Region	Biological_Process	�#genes_diff_met	Percent_gene_hit_against_total_genes	Percent_gene_hit_against_total_processes
HUN4_SPC1	CpG	gene	cellular process (GO:0009987)	71	40.8	44.4
HUN4_SPC1	CpG	gene	biological phase (GO:0044848)	1	0.6	0.6
HUN4_SPC1	CpG	gene	reproductive process (GO:0022414)	1	0.6	0.6
HUN4_SPC1	CpG	gene	localization (GO:0051179)	14	8	8.8
HUN4_SPC1	CpG	gene	biological process involved in interspecies interaction between organisms (GO:0044419)	1	0.6	0.6
HUN4_SPC1	CpG	gene	reproduction (GO:0000003)	1	0.6	0.6
HUN4_SPC1	CpG	gene	biological regulation (GO:0065007)	12	6.9	7.5
HUN4_SPC1	CpG	gene	response to stimulus (GO:0050896)	6	3.4	3.8
HUN4_SPC1	CpG	gene	signaling (GO:0023052)	1	0.6	0.6
HUN4_SPC1	CpG	gene	developmental process (GO:0032502)	1	0.6	0.6
HUN4_SPC1	CpG	gene	multicellular organismal process (GO:0032501)	1	0.6	0.6
HUN4_SPC1	CpG	gene	metabolic process (GO:0008152)	50	28.7	31.3
HUN4_ITS3	CpG	gene	cellular process (GO:0009987)	70	36.3	41.7
HUN4_ITS3	CpG	gene	biological phase (GO:0044848)	1	0.5	0.6
HUN4_ITS3	CpG	gene	reproductive process (GO:0022414)	1	0.5	0.6
HUN4_ITS3	CpG	gene	localization (GO:0051179)	13	6.7	7.7
HUN4_ITS3	CpG	gene	reproduction (GO:0000003)	1	0.5	0.6
HUN4_ITS3	CpG	gene	biological regulation (GO:0065007)	14	7.3	8.3
HUN4_ITS3	CpG	gene	response to stimulus (GO:0050896)	10	5.2	6
HUN4_ITS3	CpG	gene	signaling (GO:0023052)	2	1	1.2
HUN4_ITS3	CpG	gene	developmental process (GO:0032502)	1	0.5	0.6
HUN4_ITS3	CpG	gene	multicellular organismal process (GO:0032501)	1	0.5	0.6
HUN4_ITS3	CpG	gene	metabolic process (GO:0008152)	53	27.5	31.5
HUN4_ITS3	CpG	gene	immune system process (GO:0002376)	1	0.5	0.6
HUN4_UKD2	CpG	gene	cellular process (GO:0009987)	58	33.9	42.3
HUN4_UKD2	CpG	gene	localization (GO:0051179)	8	4.7	5.8
HUN4_UKD2	CpG	gene	biological regulation (GO:0065007)	12	7	8.8
HUN4_UKD2	CpG	gene	response to stimulus (GO:0050896)	7	4.1	5.1
HUN4_UKD2	CpG	gene	signaling (GO:0023052)	2	1.2	1.5
HUN4_UKD2	CpG	gene	developmental process (GO:0032502)	1	0.6	0.7
HUN4_UKD2	CpG	gene	multicellular organismal process (GO:0032501)	1	0.6	0.7
HUN4_UKD2	CpG	gene	metabolic process (GO:0008152)	47	27.5	34.3
HUN4_UKD2	CpG	gene	immune system process (GO:0002376)	1	0.6	0.7
ITS3_SPC1	CpG	gene	cellular process (GO:0009987)	66	34.9	41.3
ITS3_SPC1	CpG	gene	biological phase (GO:0044848)	3	1.6	1.9
ITS3_SPC1	CpG	gene	reproductive process (GO:0022414)	3	1.6	1.9
ITS3_SPC1	CpG	gene	localization (GO:0051179)	14	7.4	8.8
ITS3_SPC1	CpG	gene	biol, process interspecies interaction betw, organisms (GO:0044419)	1	0.5	0.6
ITS3_SPC1	CpG	gene	reproduction (GO:0000003)	3	1.6	1.9
ITS3_SPC1	CpG	gene	biological regulation (GO:0065007)	9	4.8	5.6
ITS3_SPC1	CpG	gene	response to stimulus (GO:0050896)	11	5.8	6.9
ITS3_SPC1	CpG	gene	signaling (GO:0023052)	1	0.5	0.6
ITS3_SPC1	CpG	gene	developmental process (GO:0032502)	1	0.5	0.6
ITS3_SPC1	CpG	gene	multicellular organismal process (GO:0032501)	1	0.5	0.6
ITS3_SPC1	CpG	gene	metabolic process (GO:0008152)	46	24.3	28.8
ITS3_SPC1	CpG	gene	immune system process (GO:0002376)	1	0.5	0.6
ITS3_UKD2	CpG	gene	cellular process (GO:0009987)	48	28.4	38.1
ITS3_UKD2	CpG	gene	biological phase (GO:0044848)	2	1.2	1.6
ITS3_UKD2	CpG	gene	reproductive process (GO:0022414)	2	1.2	1.6
ITS3_UKD2	CpG	gene	localization (GO:0051179)	6	3.6	4.8
ITS3_UKD2	CpG	gene	biological regulation (GO:0065007)	11	6.5	8.7
ITS3_UKD2	CpG	gene	reproduction (GO:0000003)	2	1.2	1.6
ITS3_UKD2	CpG	gene	response to stimulus (GO:0050896)	13	7.7	10.3
ITS3_UKD2	CpG	gene	signaling (GO:0023052)	2	1.2	1.6
ITS3_UKD2	CpG	gene	developmental process (GO:0032502)	1	0.6	0.8
ITS3_UKD2	CpG	gene	multicellular organismal process (GO:0032501)	1	0.6	0.8
ITS3_UKD2	CpG	gene	metabolic process (GO:0008152)	38	22.5	30.2
SPC1_UKD2	CpG	gene	response to stimulus (GO:0050896)	8	4.2	5.4
SPC1_UKD2	CpG	gene	signaling (GO:0023052)	2	1.1	1.3
SPC1_UKD2	CpG	gene	developmental process (GO:0032502)	1	0.5	0.7
SPC1_UKD2	CpG	gene	cellular process (GO:0009987)	64	33.9	43
SPC1_UKD2	CpG	gene	multicellular organismal process (GO:0032501)	1	0.5	0.7
SPC1_UKD2	CpG	gene	metabolic process (GO:0008152)	50	26.5	33.6
SPC1_UKD2	CpG	gene	biological regulation (GO:0065007)	9	4.8	6
SPC1_UKD2	CpG	gene	localization (GO:0051179)	14	7.4	9.4
HUN4_ITS3	CHG	gene	cellular process (GO:0009987)	70	42.7	35.4
HUN4_ITS3	CHG	gene	biological phase (GO:0044848)	2	1.2	1
HUN4_ITS3	CHG	gene	reproductive process (GO:0022414)	3	1.8	1.5
HUN4_ITS3	CHG	gene	localization (GO:0051179)	14	8.5	7.1
HUN4_ITS3	CHG	gene	biological regulation (GO:0065007)	21	12.8	10.6
HUN4_ITS3	CHG	gene	reproduction (GO:0000003)	3	1.8	1.5
HUN4_ITS3	CHG	gene	response to stimulus (GO:0050896)	17	10.4	8.6
HUN4_ITS3	CHG	gene	signaling (GO:0023052)	7	4.3	3.5
HUN4_ITS3	CHG	gene	developmental process (GO:0032502)	2	1.2	1
HUN4_ITS3	CHG	gene	multicellular organismal process (GO:0032501)	1	0.6	0.5
HUN4_ITS3	CHG	gene	metabolic process (GO:0008152)	58	35.4	29.3
HUN4_SPC1	CHG	gene	cellular process (GO:0009987)	64	43	37.2
HUN4_SPC1	CHG	gene	reproductive process (GO:0022414)	1	0.7	0.6
HUN4_SPC1	CHG	gene	localization (GO:0051179)	17	11.4	9.9
HUN4_SPC1	CHG	gene	biological regulation (GO:0065007)	19	12.8	11
HUN4_SPC1	CHG	gene	reproduction (GO:0000003)	1	0.7	0.6
HUN4_SPC1	CHG	gene	response to stimulus (GO:0050896)	14	9.4	8.1
HUN4_SPC1	CHG	gene	signaling (GO:0023052)	6	4	3.5
HUN4_SPC1	CHG	gene	developmental process (GO:0032502)	2	1.3	1.2
HUN4_SPC1	CHG	gene	multicellular organismal process (GO:0032501)	1	0.7	0.6
HUN4_SPC1	CHG	gene	metabolic process (GO:0008152)	47	31.5	27.3
HUN4_UKD2	CHG	gene	cellular process (GO:0009987)	70	43.5	38.3
HUN4_UKD2	CHG	gene	biological phase (GO:0044848)	1	0.6	0.5
HUN4_UKD2	CHG	gene	reproductive process (GO:0022414)	4	2.5	2.2
HUN4_UKD2	CHG	gene	localization (GO:0051179)	20	12.4	10.9
HUN4_UKD2	CHG	gene	biological regulation (GO:0065007)	18	11.2	9.8
HUN4_UKD2	CHG	gene	reproduction (GO:0000003)	4	2.5	2.2
HUN4_UKD2	CHG	gene	response to stimulus (GO:0050896)	10	6.2	5.5
HUN4_UKD2	CHG	gene	signaling (GO:0023052)	6	3.7	3.3
HUN4_UKD2	CHG	gene	developmental process (GO:0032502)	2	1.2	1.1
HUN4_UKD2	CHG	gene	multicellular organismal process (GO:0032501)	1	0.6	0.5
HUN4_UKD2	CHG	gene	metabolic process (GO:0008152)	47	29.2	25.7
ITS3_SPC1	CHG	gene	cellular process (GO:0009987)	101	47	36.7
ITS3_SPC1	CHG	gene	biological phase (GO:0044848)	2	0.9	0.7
ITS3_SPC1	CHG	gene	reproductive process (GO:0022414)	1	0.5	0.4
ITS3_SPC1	CHG	gene	localization (GO:0051179)	22	10.2	8
ITS3_SPC1	CHG	gene	biological regulation (GO:0065007)	30	14	10.9
ITS3_SPC1	CHG	gene	reproduction (GO:0000003)	1	0.5	0.4
ITS3_SPC1	CHG	gene	response to stimulus (GO:0050896)	25	11.6	9.1
ITS3_SPC1	CHG	gene	signaling (GO:0023052)	8	3.7	2.9
ITS3_SPC1	CHG	gene	developmental process (GO:0032502)	1	0.5	0.4
ITS3_SPC1	CHG	gene	metabolic process (GO:0008152)	83	38.6	30.2
ITS3_SPC1	CHG	gene	immune system process (GO:0002376)	1	0.5	0.4
ITS3_UKD2	CHG	gene	cellular process (GO:0009987)	101	43.3	36.5
ITS3_UKD2	CHG	gene	biological phase (GO:0044848)	5	2.1	1.8
ITS3_UKD2	CHG	gene	reproductive process (GO:0022414)	5	2.1	1.8
ITS3_UKD2	CHG	gene	localization (GO:0051179)	18	7.7	6.5
ITS3_UKD2	CHG	gene	biological regulation (GO:0065007)	28	12	10.1
ITS3_UKD2	CHG	gene	reproduction (GO:0000003)	5	2.1	1.8
ITS3_UKD2	CHG	gene	response to stimulus (GO:0050896)	20	8.6	7.2
ITS3_UKD2	CHG	gene	signaling (GO:0023052)	7	3	2.5
ITS3_UKD2	CHG	gene	developmental process (GO:0032502)	1	0.4	0.4
ITS3_UKD2	CHG	gene	multicellular organismal process (GO:0032501)	1	0.4	0.4
ITS3_UKD2	CHG	gene	metabolic process (GO:0008152)	86	36.9	31
SPC1_UKD2	CHG	gene	cellular process (GO:0009987)	80	37.6	35.4
SPC1_UKD2	CHG	gene	biological phase (GO:0044848)	3	1.4	1.3
SPC1_UKD2	CHG	gene	reproductive process (GO:0022414)	5	2.3	2.2
SPC1_UKD2	CHG	gene	localization (GO:0051179)	14	6.6	6.2
SPC1_UKD2	CHG	gene	biological regulation (GO:0065007)	22	10.3	9.7
SPC1_UKD2	CHG	gene	reproduction (GO:0000003)	5	2.3	2.2
SPC1_UKD2	CHG	gene	response to stimulus (GO:0050896)	18	8.5	8
SPC1_UKD2	CHG	gene	signaling (GO:0023052)	6	2.8	2.7
SPC1_UKD2	CHG	gene	developmental process (GO:0032502)	2	0.9	0.9
SPC1_UKD2	CHG	gene	multicellular organismal process (GO:0032501)	1	0.5	0.4
SPC1_UKD2	CHG	gene	metabolic process (GO:0008152)	70	32.9	31
ITS3_SPC1	CHH	gene	metabolic process (GO:0008152)	1	33.3	100
SPC1_UKD2	CHH	gene	metabolic process (GO:0008152)	1	33.3	100
HUN4_ITS3	CpG	promoter	response to stimulus (GO:0050896)	5	9.1	9.6
HUN4_ITS3	CpG	promoter	signaling (GO:0023052)	1	1.8	1.9
HUN4_ITS3	CpG	promoter	cellular process (GO:0009987)	20	36.4	38.5
HUN4_ITS3	CpG	promoter	metabolic process (GO:0008152)	17	30.9	32.7
HUN4_ITS3	CpG	promoter	biological phase (GO:0044848)	1	1.8	1.9
HUN4_ITS3	CpG	promoter	biological regulation (GO:0065007)	5	9.1	9.6
HUN4_ITS3	CpG	promoter	localization (GO:0051179)	3	5.5	5.8
HUN4_SPC1	CpG	promoter	response to stimulus (GO:0050896)	3	7.9	10.7
HUN4_SPC1	CpG	promoter	signaling (GO:0023052)	1	2.6	3.6
HUN4_SPC1	CpG	promoter	cellular process (GO:0009987)	11	28.9	39.3
HUN4_SPC1	CpG	promoter	metabolic process (GO:0008152)	10	26.3	35.7
HUN4_SPC1	CpG	promoter	biological regulation (GO:0065007)	3	7.9	10.7
HUN4_UKD2	CpG	promoter	response to stimulus (GO:0050896)	2	4.5	5.3
HUN4_UKD2	CpG	promoter	cellular process (GO:0009987)	15	34.1	39.5
HUN4_UKD2	CpG	promoter	metabolic process (GO:0008152)	16	36.4	42.1
HUN4_UKD2	CpG	promoter	biological regulation (GO:0065007)	4	9.1	10.5
HUN4_UKD2	CpG	promoter	localization (GO:0051179)	1	2.3	2.6
ITS3_SPC1	CpG	promoter	cellular process (GO:0009987)	70	43.5	38.3
ITS3_SPC1	CpG	promoter	biological phase (GO:0044848)	1	0.6	0.5
ITS3_SPC1	CpG	promoter	reproductive process (GO:0022414)	4	2.5	2.2
ITS3_SPC1	CpG	promoter	localization (GO:0051179)	20	12.4	10.9
ITS3_SPC1	CpG	promoter	biological regulation (GO:0065007)	18	11.2	9.8
ITS3_SPC1	CpG	promoter	reproduction (GO:0000003)	4	2.5	2.2
ITS3_SPC1	CpG	promoter	response to stimulus (GO:0050896)	10	6.2	5.5
ITS3_SPC1	CpG	promoter	signaling (GO:0023052)	6	3.7	3.3
ITS3_SPC1	CpG	promoter	developmental process (GO:0032502)	2	1.2	1.1
ITS3_SPC1	CpG	promoter	multicellular organismal process (GO:0032501)	1	0.6	0.5
ITS3_SPC1	CpG	promoter	metabolic process (GO:0008152)	47	29.2	25.7
ITS3_UKD2	CpG	promoter	response to stimulus (GO:0050896)	5	8.9	8.3
ITS3_UKD2	CpG	promoter	signaling (GO:0023052)	1	1.8	1.7
ITS3_UKD2	CpG	promoter	cellular process (GO:0009987)	22	39.3	36.7
ITS3_UKD2	CpG	promoter	metabolic process (GO:0008152)	23	41.1	38.3
ITS3_UKD2	CpG	promoter	biological phase (GO:0044848)	1	1.8	1.7
ITS3_UKD2	CpG	promoter	biological regulation (GO:0065007)	6	10.7	10
ITS3_UKD2	CpG	promoter	localization (GO:0051179)	2	3.6	3.3
SPC1_UKD2	CpG	promoter	response to stimulus (GO:0050896)	3	5.2	5.9
SPC1_UKD2	CpG	promoter	signaling (GO:0023052)	1	1.7	2
SPC1_UKD2	CpG	promoter	cellular process (GO:0009987)	20	34.5	39.2
SPC1_UKD2	CpG	promoter	metabolic process (GO:0008152)	21	36.2	41.2
SPC1_UKD2	CpG	promoter	biological regulation (GO:0065007)	6	10.3	11.8
HUN4_ITS3	CHG	promoter	response to stimulus (GO:0050896)	1	12.5	11.1
HUN4_ITS3	CHG	promoter	cellular process (GO:0009987)	5	62.5	55.6
HUN4_ITS3	CHG	promoter	metabolic process (GO:0008152)	2	25	22.2
HUN4_ITS3	CHG	promoter	localization (GO:0051179)	1	12.5	11.1
HUN4_SPC1	CHG	promoter	cellular process (GO:0009987)	3	25	60
HUN4_SPC1	CHG	promoter	metabolic process (GO:0008152)	2	16.7	40
HUN4_UKD2	CHG	promoter	response to stimulus (GO:0050896)	4	30.8	21.1
HUN4_UKD2	CHG	promoter	signaling (GO:0023052)	1	7.7	5.3
HUN4_UKD2	CHG	promoter	cellular process (GO:0009987)	7	53.8	36.8
HUN4_UKD2	CHG	promoter	metabolic process (GO:0008152)	5	38.5	26.3
HUN4_UKD2	CHG	promoter	biological regulation (GO:0065007)	1	7.7	5.3
HUN4_UKD2	CHG	promoter	localization (GO:0051179)	1	7.7	5.3
ITS3_SPC1	CHG	promoter	response to stimulus (GO:0050896)	1	9.1	10
ITS3_SPC1	CHG	promoter	cellular process (GO:0009987)	4	36.4	40
ITS3_SPC1	CHG	promoter	metabolic process (GO:0008152)	3	27.3	30
ITS3_SPC1	CHG	promoter	biological regulation (GO:0065007)	1	9.1	10
ITS3_SPC1	CHG	promoter	localization (GO:0051179)	1	9.1	10
ITS3_UKD2	CHG	promoter	response to stimulus (GO:0050896)	1	9.1	10
ITS3_UKD2	CHG	promoter	cellular process (GO:0009987)	4	36.4	40
ITS3_UKD2	CHG	promoter	metabolic process (GO:0008152)	3	27.3	30
ITS3_UKD2	CHG	promoter	biological regulation (GO:0065007)	1	9.1	10
ITS3_UKD2	CHG	promoter	localization (GO:0051179)	1	9.1	10
SPC1_UKD2	CHG	promoter	response to stimulus (GO:0050896)	2	11.8	13.3
SPC1_UKD2	CHG	promoter	signaling (GO:0023052)	1	5.9	6.7
SPC1_UKD2	CHG	promoter	cellular process (GO:0009987)	5	29.4	33.3
SPC1_UKD2	CHG	promoter	metabolic process (GO:0008152)	4	23.5	26.7
SPC1_UKD2	CHG	promoter	biological regulation (GO:0065007)	2	11.8	13.3
SPC1_UKD2	CHG	promoter	localization (GO:0051179)	1	5.9	6.7
HUN4_SPC1	CHH	promoter	cellular process (GO:0009987)	2	66.7	50
HUN4_SPC1	CHH	promoter	metabolic process (GO:0008152)	1	33.3	25
HUN4_SPC1	CHH	promoter	biological regulation (GO:0065007)	1	33.3	25
ITS3_SPC1	CHH	promoter	cellular process (GO:0009987)	1	50	33.3
ITS3_SPC1	CHH	promoter	metabolic process (GO:0008152)	1	50	33.3
ITS3_SPC1	CHH	promoter	biological regulation (GO:0065007)	1	50	33.3
SPC1_UKD2	CHH	promoter	cellular process (GO:0009987)	1	33.3	33.3
SPC1_UKD2	CHH	promoter	metabolic process (GO:0008152)	1	33.3	33.3
SPC1_UKD2	CHH	promoter	biological regulation (GO:0065007)	1	33.3	33.3
