# Supplementary material for: Genome-wide methylome stability and parental effects in the worldwide distributed Lombardy poplar
Source: BMC Biol. 2024 Feb 5;22:30. doi: 10.1186/s12915-024-01816-1 (PMC10845628; doi:10.1186/s12915-024-01816-1)
Supplement: Supplementary file 5 — Additional file 5. CSV-file with the raw data of the bud set observations in the common garden experiment. [file 12915_2024_1816_MOESM5_ESM.csv]

Score	Year	DOY	ID_cut	ID_TREE	Weight_g	F1H2019	F1H2020	Location	Lat	Lon	Elev	JAN	JUN	PRATE	FRST	CN	YearDOY	MM	datum	Tmin	Tmax	Tgem	Tsgem	Tsmin
2,0	2017	214	GEH3001	GEH3	3,4	29	64	Duisburg	51,44071300	6,67952300	30	1,900000000000000	16,5114345846154	69,0000000000000	15,48679821291220	11,45551128818060	2017_214	8	2017/08/02 00:00:00	13,480000	22,06333	17,2522044791667	587,7791021354166	404,918314
1,0	2017	214	GEH3002	GEH3	2,0	36	31	Duisburg	51,44071300	6,67952300	30	1,900000000000000	16,5114345846154	69,0000000000000	15,48679821291220	11,45551128818060	2017_214	8	2017/08/02 00:00:00	13,480000	22,06333	17,2522044791667	587,7791021354166	404,918314
2,0	2017	214	GEH3005	GEH3	8,4	38	56	Duisburg	51,44071300	6,67952300	30	1,900000000000000	16,5114345846154	69,0000000000000	15,48679821291220	11,45551128818060	2017_214	8	2017/08/02 00:00:00	13,480000	22,06333	17,2522044791667	587,7791021354166	404,918314
2,0	2017	214	GEH3006	GEH3	2,1	22	47	Duisburg	51,44071300	6,67952300	30	1,900000000000000	16,5114345846154	69,0000000000000	15,48679821291220	11,45551128818060	2017_214	8	2017/08/02 00:00:00	13,480000	22,06333	17,2522044791667	587,7791021354166	404,918314
2,5	2017	214	GEH3007	GEH3	5,1	29	53	Duisburg	51,44071300	6,67952300	30	1,900000000000000	16,5114345846154	69,0000000000000	15,48679821291220	11,45551128818060	2017_214	8	2017/08/02 00:00:00	13,480000	22,06333	17,2522044791667	587,7791021354166	404,918314
2,0	2017	214	GEH3008	GEH3	8,8	18	31	Duisburg	51,44071300	6,67952300	30	1,900000000000000	16,5114345846154	69,0000000000000	15,48679821291220	11,45551128818060	2017_214	8	2017/08/02 00:00:00	13,480000	22,06333	17,2522044791667	587,7791021354166	404,918314
1,0	2017	214	GEH3009	GEH3	3,2	32	52	Duisburg	51,44071300	6,67952300	30	1,900000000000000	16,5114345846154	69,0000000000000	15,48679821291220	11,45551128818060	2017_214	8	2017/08/02 00:00:00	13,480000	22,06333	17,2522044791667	587,7791021354166	404,918314
2,0	2017	214	GEH3010	GEH3	2,7	41	56	Duisburg	51,44071300	6,67952300	30	1,900000000000000	16,5114345846154	69,0000000000000	15,48679821291220	11,45551128818060	2017_214	8	2017/08/02 00:00:00	13,480000	22,06333	17,2522044791667	587,7791021354166	404,918314
1,0	2017	214	GEH3012	GEH3	2,2	4	16	Duisburg	51,44071300	6,67952300	30	1,900000000000000	16,5114345846154	69,0000000000000	15,48679821291220	11,45551128818060	2017_214	8	2017/08/02 00:00:00	13,480000	22,06333	17,2522044791667	587,7791021354166	404,918314
1,5	2017	214	GEH3013	GEH3	3,5	35	58	Duisburg	51,44071300	6,67952300	30	1,900000000000000	16,5114345846154	69,0000000000000	15,48679821291220	11,45551128818060	2017_214	8	2017/08/02 00:00:00	13,480000	22,06333	17,2522044791667	587,7791021354166	404,918314
3,0	2017	214	ITS4001	ITS4	9,3	42	66	Salermo	40,75150000	14,77465000	204	8,017996155606410	20,6000000000000	101,0344046012370	8,49714635313253	9,70112359550562	2017_214	8	2017/08/02 00:00:00	13,480000	22,06333	17,2522044791667	587,7791021354166	404,918314
2,5	2017	214	ITS4002	ITS4	7,3	35	31	Salermo	40,75150000	14,77465000	204	8,017996155606410	20,6000000000000	101,0344046012370	8,49714635313253	9,70112359550562	2017_214	8	2017/08/02 00:00:00	13,480000	22,06333	17,2522044791667	587,7791021354166	404,918314
2,5	2017	214	ITS4003	ITS4	7,5	41	46	Salermo	40,75150000	14,77465000	204	8,017996155606410	20,6000000000000	101,0344046012370	8,49714635313253	9,70112359550562	2017_214	8	2017/08/02 00:00:00	13,480000	22,06333	17,2522044791667	587,7791021354166	404,918314
3,0	2017	214	ITS4004	ITS4	15,8	45	57	Salermo	40,75150000	14,77465000	204	8,017996155606410	20,6000000000000	101,0344046012370	8,49714635313253	9,70112359550562	2017_214	8	2017/08/02 00:00:00	13,480000	22,06333	17,2522044791667	587,7791021354166	404,918314
2,5	2017	214	ITS4005	ITS4	13,0	33	63	Salermo	40,75150000	14,77465000	204	8,017996155606410	20,6000000000000	101,0344046012370	8,49714635313253	9,70112359550562	2017_214	8	2017/08/02 00:00:00	13,480000	22,06333	17,2522044791667	587,7791021354166	404,918314
2,0	2017	214	ITS4006	ITS4	9,6	32	51	Salermo	40,75150000	14,77465000	204	8,017996155606410	20,6000000000000	101,0344046012370	8,49714635313253	9,70112359550562	2017_214	8	2017/08/02 00:00:00	13,480000	22,06333	17,2522044791667	587,7791021354166	404,918314
2,5	2017	214	ITS4007	ITS4	7,5	51	56	Salermo	40,75150000	14,77465000	204	8,017996155606410	20,6000000000000	101,0344046012370	8,49714635313253	9,70112359550562	2017_214	8	2017/08/02 00:00:00	13,480000	22,06333	17,2522044791667	587,7791021354166	404,918314
2,5	2017	214	ITS4008	ITS4	16,4	31	46	Salermo	40,75150000	14,77465000	204	8,017996155606410	20,6000000000000	101,0344046012370	8,49714635313253	9,70112359550562	2017_214	8	2017/08/02 00:00:00	13,480000	22,06333	17,2522044791667	587,7791021354166	404,918314
2,0	2017	214	ITS4009	ITS4	7,7	33	49	Salermo	40,75150000	14,77465000	204	8,017996155606410	20,6000000000000	101,0344046012370	8,49714635313253	9,70112359550562	2017_214	8	2017/08/02 00:00:00	13,480000	22,06333	17,2522044791667	587,7791021354166	404,918314
2,5	2017	214	ITS4010	ITS4	7,6	37	59	Salermo	40,75150000	14,77465000	204	8,017996155606410	20,6000000000000	101,0344046012370	8,49714635313253	9,70112359550562	2017_214	8	2017/08/02 00:00:00	13,480000	22,06333	17,2522044791667	587,7791021354166	404,918314
1,5	2017	214	ITS4011	ITS4	12,2	42	52	Salermo	40,75150000	14,77465000	204	8,017996155606410	20,6000000000000	101,0344046012370	8,49714635313253	9,70112359550562	2017_214	8	2017/08/02 00:00:00	13,480000	22,06333	17,2522044791667	587,7791021354166	404,918314
2,5	2017	214	ITS4012	ITS4	16,7	33	50	Salermo	40,75150000	14,77465000	204	8,017996155606410	20,6000000000000	101,0344046012370	8,49714635313253	9,70112359550562	2017_214	8	2017/08/02 00:00:00	13,480000	22,06333	17,2522044791667	587,7791021354166	404,918314
2,5	2017	214	ITS4013	ITS4	12,8	39	50	Salermo	40,75150000	14,77465000	204	8,017996155606410	20,6000000000000	101,0344046012370	8,49714635313253	9,70112359550562	2017_214	8	2017/08/02 00:00:00	13,480000	22,06333	17,2522044791667	587,7791021354166	404,918314
1,5	2017	214	ITS4014	ITS4	10,5	37	61	Salermo	40,75150000	14,77465000	204	8,017996155606410	20,6000000000000	101,0344046012370	8,49714635313253	9,70112359550562	2017_214	8	2017/08/02 00:00:00	13,480000	22,06333	17,2522044791667	587,7791021354166	404,918314
1,0	2017	214	GEH1001	GEH1	5,2	28	36	Duisburg	51,44071300	6,67952300	30	1,900000000000000	16,5114345846154	69,0000000000000	15,48679821291220	12,84412032816770	2017_214	8	2017/08/02 00:00:00	13,480000	22,06333	17,2522044791667	587,7791021354166	404,918314
1,0	2017	214	GEH1002	GEH1	3,7	30	46	Duisburg	51,44071300	6,67952300	30	1,900000000000000	16,5114345846154	69,0000000000000	15,48679821291220	12,84412032816770	2017_214	8	2017/08/02 00:00:00	13,480000	22,06333	17,2522044791667	587,7791021354166	404,918314
1,0	2017	214	GEH1003	GEH1	3,3	27	57	Duisburg	51,44071300	6,67952300	30	1,900000000000000	16,5114345846154	69,0000000000000	15,48679821291220	12,84412032816770	2017_214	8	2017/08/02 00:00:00	13,480000	22,06333	17,2522044791667	587,7791021354166	404,918314
2,0	2017	214	GEH1004	GEH1	5,7	42	55	Duisburg	51,44071300	6,67952300	30	1,900000000000000	16,5114345846154	69,0000000000000	15,48679821291220	12,84412032816770	2017_214	8	2017/08/02 00:00:00	13,480000	22,06333	17,2522044791667	587,7791021354166	404,918314
1,0	2017	214	GEH1005	GEH1	2,7	28	47	Duisburg	51,44071300	6,67952300	30	1,900000000000000	16,5114345846154	69,0000000000000	15,48679821291220	12,84412032816770	2017_214	8	2017/08/02 00:00:00	13,480000	22,06333	17,2522044791667	587,7791021354166	404,918314
1,5	2017	214	GEH1006	GEH1	3,2	44	38	Duisburg	51,44071300	6,67952300	30	1,900000000000000	16,5114345846154	69,0000000000000	15,48679821291220	12,84412032816770	2017_214	8	2017/08/02 00:00:00	13,480000	22,06333	17,2522044791667	587,7791021354166	404,918314
1,5	2017	214	GEH1007	GEH1	5,1	22	33	Duisburg	51,44071300	6,67952300	30	1,900000000000000	16,5114345846154	69,0000000000000	15,48679821291220	12,84412032816770	2017_214	8	2017/08/02 00:00:00	13,480000	22,06333	17,2522044791667	587,7791021354166	404,918314
1,5	2017	214	GEH1008	GEH1	3,0	23	45	Duisburg	51,44071300	6,67952300	30	1,900000000000000	16,5114345846154	69,0000000000000	15,48679821291220	12,84412032816770	2017_214	8	2017/08/02 00:00:00	13,480000	22,06333	17,2522044791667	587,7791021354166	404,918314
1,5	2017	214	GEH1009	GEH1	4,2	34	39	Duisburg	51,44071300	6,67952300	30	1,900000000000000	16,5114345846154	69,0000000000000	15,48679821291220	12,84412032816770	2017_214	8	2017/08/02 00:00:00	13,480000	22,06333	17,2522044791667	587,7791021354166	404,918314
3,0	2017	214	GEH1010	GEH1	10,4	49	49	Duisburg	51,44071300	6,67952300	30	1,900000000000000	16,5114345846154	69,0000000000000	15,48679821291220	12,84412032816770	2017_214	8	2017/08/02 00:00:00	13,480000	22,06333	17,2522044791667	587,7791021354166	404,918314
2,0	2017	214	GEH1011	GEH1	2,9	19	66	Duisburg	51,44071300	6,67952300	30	1,900000000000000	16,5114345846154	69,0000000000000	15,48679821291220	12,84412032816770	2017_214	8	2017/08/02 00:00:00	13,480000	22,06333	17,2522044791667	587,7791021354166	404,918314
1,0	2017	214	GEH1012	GEH1	3,1	19	54	Duisburg	51,44071300	6,67952300	30	1,900000000000000	16,5114345846154	69,0000000000000	15,48679821291220	12,84412032816770	2017_214	8	2017/08/02 00:00:00	13,480000	22,06333	17,2522044791667	587,7791021354166	404,918314
2,0	2017	214	GEH1014	GEH1	3,2	31	53	Duisburg	51,44071300	6,67952300	30	1,900000000000000	16,5114345846154	69,0000000000000	15,48679821291220	12,84412032816770	2017_214	8	2017/08/02 00:00:00	13,480000	22,06333	17,2522044791667	587,7791021354166	404,918314
1,0	2017	214	HUN2001	HUN2	2,6	42	41	Nagyvenyim	46,93713400	18,80150300	137	-1,000000000000000	19,4098154641677	36,9018453583233	26,43605185493450	13,27221876942200	2017_214	8	2017/08/02 00:00:00	13,480000	22,06333	17,2522044791667	587,7791021354166	404,918314
1,0	2017	214	HUN2002	HUN2	3,7	44	32	Nagyvenyim	46,93713400	18,80150300	137	-1,000000000000000	19,4098154641677	36,9018453583233	26,43605185493450	13,27221876942200	2017_214	8	2017/08/02 00:00:00	13,480000	22,06333	17,2522044791667	587,7791021354166	404,918314
1,5	2017	214	HUN2003	HUN2	4,9	42	50	Nagyvenyim	46,93713400	18,80150300	137	-1,000000000000000	19,4098154641677	36,9018453583233	26,43605185493450	13,27221876942200	2017_214	8	2017/08/02 00:00:00	13,480000	22,06333	17,2522044791667	587,7791021354166	404,918314
1,0	2017	214	HUN2004	HUN2	1,6	23	41	Nagyvenyim	46,93713400	18,80150300	137	-1,000000000000000	19,4098154641677	36,9018453583233	26,43605185493450	13,27221876942200	2017_214	8	2017/08/02 00:00:00	13,480000	22,06333	17,2522044791667	587,7791021354166	404,918314
1,5	2017	214	HUN2005	HUN2	2,5	16	21	Nagyvenyim	46,93713400	18,80150300	137	-1,000000000000000	19,4098154641677	36,9018453583233	26,43605185493450	13,27221876942200	2017_214	8	2017/08/02 00:00:00	13,480000	22,06333	17,2522044791667	587,7791021354166	404,918314
1,0	2017	214	HUN2006	HUN2	3,8	13	50	Nagyvenyim	46,93713400	18,80150300	137	-1,000000000000000	19,4098154641677	36,9018453583233	26,43605185493450	13,27221876942200	2017_214	8	2017/08/02 00:00:00	13,480000	22,06333	17,2522044791667	587,7791021354166	404,918314
0,5	2017	214	HUN2007	HUN2	2,7	20	42	Nagyvenyim	46,93713400	18,80150300	137	-1,000000000000000	19,4098154641677	36,9018453583233	26,43605185493450	13,27221876942200	2017_214	8	2017/08/02 00:00:00	13,480000	22,06333	17,2522044791667	587,7791021354166	404,918314
1,0	2017	214	HUN2009	HUN2	2,8	34	42	Nagyvenyim	46,93713400	18,80150300	137	-1,000000000000000	19,4098154641677	36,9018453583233	26,43605185493450	13,27221876942200	2017_214	8	2017/08/02 00:00:00	13,480000	22,06333	17,2522044791667	587,7791021354166	404,918314
1,5	2017	214	HUN2010	HUN2	1,8	6	28	Nagyvenyim	46,93713400	18,80150300	137	-1,000000000000000	19,4098154641677	36,9018453583233	26,43605185493450	13,27221876942200	2017_214	8	2017/08/02 00:00:00	13,480000	22,06333	17,2522044791667	587,7791021354166	404,918314
1,5	2017	214	HUN2011	HUN2	1,9	28	30	Nagyvenyim	46,93713400	18,80150300	137	-1,000000000000000	19,4098154641677	36,9018453583233	26,43605185493450	13,27221876942200	2017_214	8	2017/08/02 00:00:00	13,480000	22,06333	17,2522044791667	587,7791021354166	404,918314
0,5	2017	214	HUN2012	HUN2	2,9	9	24	Nagyvenyim	46,93713400	18,80150300	137	-1,000000000000000	19,4098154641677	36,9018453583233	26,43605185493450	13,27221876942200	2017_214	8	2017/08/02 00:00:00	13,480000	22,06333	17,2522044791667	587,7791021354166	404,918314
1,0	2017	214	HUN2013	HUN2	6,4	39	44	Nagyvenyim	46,93713400	18,80150300	137	-1,000000000000000	19,4098154641677	36,9018453583233	26,43605185493450	13,27221876942200	2017_214	8	2017/08/02 00:00:00	13,480000	22,06333	17,2522044791667	587,7791021354166	404,918314
0,5	2017	214	HUN2014	HUN2	1,5	32	58	Nagyvenyim	46,93713400	18,80150300	137	-1,000000000000000	19,4098154641677	36,9018453583233	26,43605185493450	13,27221876942200	2017_214	8	2017/08/02 00:00:00	13,480000	22,06333	17,2522044791667	587,7791021354166	404,918314
2,0	2017	214	BGS6001	BGS6	21,6	19	46	Sovata	43,54935900	25,45675100	34	-1,017536135876530	20,6649277282469	39,1753613587653	25,63518071567150	NA	2017_214	8	2017/08/02 00:00:00	13,480000	22,06333	17,2522044791667	587,7791021354166	404,918314
2,0	2017	214	BGS6002	BGS6	13,0	17	47	Sovata	43,54935900	25,45675100	34	-1,017536135876530	20,6649277282469	39,1753613587653	25,63518071567150	NA	2017_214	8	2017/08/02 00:00:00	13,480000	22,06333	17,2522044791667	587,7791021354166	404,918314
2,0	2017	214	BGS6003	BGS6	24,3	36	33	Sovata	43,54935900	25,45675100	34	-1,017536135876530	20,6649277282469	39,1753613587653	25,63518071567150	NA	2017_214	8	2017/08/02 00:00:00	13,480000	22,06333	17,2522044791667	587,7791021354166	404,918314
2,5	2017	214	BGS6004	BGS6	17,7	18	0	Sovata	43,54935900	25,45675100	34	-1,017536135876530	20,6649277282469	39,1753613587653	25,63518071567150	NA	2017_214	8	2017/08/02 00:00:00	13,480000	22,06333	17,2522044791667	587,7791021354166	404,918314
1,5	2017	214	BGS6005	BGS6	21,4	28	43	Sovata	43,54935900	25,45675100	34	-1,017536135876530	20,6649277282469	39,1753613587653	25,63518071567150	NA	2017_214	8	2017/08/02 00:00:00	13,480000	22,06333	17,2522044791667	587,7791021354166	404,918314
1,5	2017	214	BGS6006	BGS6	9,9	30	45	Sovata	43,54935900	25,45675100	34	-1,017536135876530	20,6649277282469	39,1753613587653	25,63518071567150	NA	2017_214	8	2017/08/02 00:00:00	13,480000	22,06333	17,2522044791667	587,7791021354166	404,918314
2,5	2017	214	BGS6007	BGS6	19,4	30	36	Sovata	43,54935900	25,45675100	34	-1,017536135876530	20,6649277282469	39,1753613587653	25,63518071567150	NA	2017_214	8	2017/08/02 00:00:00	13,480000	22,06333	17,2522044791667	587,7791021354166	404,918314
2,5	2017	214	SIL3001	SIL3	9,6	27	33	Ljubljana	46,05053700	14,49944800	298	-0,193803271155559	17,9123934576889	82,0000000000000	24,78123798571950	8,48392348392348	2017_214	8	2017/08/02 00:00:00	13,480000	22,06333	17,2522044791667	587,7791021354166	404,918314
3,0	2017	214	SIL3002	SIL3	35,0	22	39	Ljubljana	46,05053700	14,49944800	298	-0,193803271155559	17,9123934576889	82,0000000000000	24,78123798571950	8,48392348392348	2017_214	8	2017/08/02 00:00:00	13,480000	22,06333	17,2522044791667	587,7791021354166	404,918314
2,0	2017	214	SIL3004	SIL3	21,3	30	51	Ljubljana	46,05053700	14,49944800	298	-0,193803271155559	17,9123934576889	82,0000000000000	24,78123798571950	8,48392348392348	2017_214	8	2017/08/02 00:00:00	13,480000	22,06333	17,2522044791667	587,7791021354166	404,918314
1,5	2017	214	FRG4001	FRG4	3,1	23	47	Ghyvelde	51,06537000	2,54571000	0	3,551480213321120	15,1590258114899	55,0000000000000	13,34650673505710	16,26671619613670	2017_214	8	2017/08/02 00:00:00	13,480000	22,06333	17,2522044791667	587,7791021354166	404,918314
1,0	2017	214	FRG4002	FRG4	1,8	29	53	Ghyvelde	51,06537000	2,54571000	0	3,551480213321120	15,1590258114899	55,0000000000000	13,34650673505710	16,26671619613670	2017_214	8	2017/08/02 00:00:00	13,480000	22,06333	17,2522044791667	587,7791021354166	404,918314
1,0	2017	214	FRG4003	FRG4	2,1	11	57	Ghyvelde	51,06537000	2,54571000	0	3,551480213321120	15,1590258114899	55,0000000000000	13,34650673505710	16,26671619613670	2017_214	8	2017/08/02 00:00:00	13,480000	22,06333	17,2522044791667	587,7791021354166	404,918314
1,0	2017	214	FRG4004	FRG4	2,5	22	52	Ghyvelde	51,06537000	2,54571000	0	3,551480213321120	15,1590258114899	55,0000000000000	13,34650673505710	16,26671619613670	2017_214	8	2017/08/02 00:00:00	13,480000	22,06333	17,2522044791667	587,7791021354166	404,918314
1,5	2017	214	FRG4005	FRG4	1,3	32	20	Ghyvelde	51,06537000	2,54571000	0	3,551480213321120	15,1590258114899	55,0000000000000	13,34650673505710	16,26671619613670	2017_214	8	2017/08/02 00:00:00	13,480000	22,06333	17,2522044791667	587,7791021354166	404,918314
1,0	2017	214	FRG4006	FRG4	2,3	13	52	Ghyvelde	51,06537000	2,54571000	0	3,551480213321120	15,1590258114899	55,0000000000000	13,34650673505710	16,26671619613670	2017_214	8	2017/08/02 00:00:00	13,480000	22,06333	17,2522044791667	587,7791021354166	404,918314
1,0	2017	214	FRG4007	FRG4	1,4	14	58	Ghyvelde	51,06537000	2,54571000	0	3,551480213321120	15,1590258114899	55,0000000000000	13,34650673505710	16,26671619613670	2017_214	8	2017/08/02 00:00:00	13,480000	22,06333	17,2522044791667	587,7791021354166	404,918314
2,0	2017	214	FRG4008	FRG4	2,2	25	50	Ghyvelde	51,06537000	2,54571000	0	3,551480213321120	15,1590258114899	55,0000000000000	13,34650673505710	16,26671619613670	2017_214	8	2017/08/02 00:00:00	13,480000	22,06333	17,2522044791667	587,7791021354166	404,918314
2,0	2017	214	FRG4009	FRG4	4,7	13	57	Ghyvelde	51,06537000	2,54571000	0	3,551480213321120	15,1590258114899	55,0000000000000	13,34650673505710	16,26671619613670	2017_214	8	2017/08/02 00:00:00	13,480000	22,06333	17,2522044791667	587,7791021354166	404,918314
1,5	2017	214	FRG4010	FRG4	3,2	28	49	Ghyvelde	51,06537000	2,54571000	0	3,551480213321120	15,1590258114899	55,0000000000000	13,34650673505710	16,26671619613670	2017_214	8	2017/08/02 00:00:00	13,480000	22,06333	17,2522044791667	587,7791021354166	404,918314
1,5	2017	214	FRG4011	FRG4	1,7	10	45	Ghyvelde	51,06537000	2,54571000	0	3,551480213321120	15,1590258114899	55,0000000000000	13,34650673505710	16,26671619613670	2017_214	8	2017/08/02 00:00:00	13,480000	22,06333	17,2522044791667	587,7791021354166	404,918314
1,0	2017	214	FRG4012	FRG4	2,2	21	51	Ghyvelde	51,06537000	2,54571000	0	3,551480213321120	15,1590258114899	55,0000000000000	13,34650673505710	16,26671619613670	2017_214	8	2017/08/02 00:00:00	13,480000	22,06333	17,2522044791667	587,7791021354166	404,918314
1,0	2017	214	FRG4013	FRG4	1,7	21	41	Ghyvelde	51,06537000	2,54571000	0	3,551480213321120	15,1590258114899	55,0000000000000	13,34650673505710	16,26671619613670	2017_214	8	2017/08/02 00:00:00	13,480000	22,06333	17,2522044791667	587,7791021354166	404,918314
1,0	2017	214	FRG4014	FRG4	1,7	21	49	Ghyvelde	51,06537000	2,54571000	0	3,551480213321120	15,1590258114899	55,0000000000000	13,34650673505710	16,26671619613670	2017_214	8	2017/08/02 00:00:00	13,480000	22,06333	17,2522044791667	587,7791021354166	404,918314
2,5	2017	214	ITS2001	ITS2	14,4	14	50	Salermo	40,75201670	14,77428330	192	8,024195231340951	20,6000000000000	101,0651614268530	8,49856171621848	9,84601449275362	2017_214	8	2017/08/02 00:00:00	13,480000	22,06333	17,2522044791667	587,7791021354166	404,918314
1,5	2017	214	ITS2002	ITS2	5,8	4	43	Salermo	40,75201670	14,77428330	192	8,024195231340951	20,6000000000000	101,0651614268530	8,49856171621848	9,84601449275362	2017_214	8	2017/08/02 00:00:00	13,480000	22,06333	17,2522044791667	587,7791021354166	404,918314
3,0	2017	214	ITS2003	ITS2	14,0	25	32	Salermo	40,75201670	14,77428330	192	8,024195231340951	20,6000000000000	101,0651614268530	8,49856171621848	9,84601449275362	2017_214	8	2017/08/02 00:00:00	13,480000	22,06333	17,2522044791667	587,7791021354166	404,918314
2,0	2017	214	ITS2004	ITS2	6,8	13	56	Salermo	40,75201670	14,77428330	192	8,024195231340951	20,6000000000000	101,0651614268530	8,49856171621848	9,84601449275362	2017_214	8	2017/08/02 00:00:00	13,480000	22,06333	17,2522044791667	587,7791021354166	404,918314
2,0	2017	214	ITS2005	ITS2	7,7	15	43	Salermo	40,75201670	14,77428330	192	8,024195231340951	20,6000000000000	101,0651614268530	8,49856171621848	9,84601449275362	2017_214	8	2017/08/02 00:00:00	13,480000	22,06333	17,2522044791667	587,7791021354166	404,918314
2,5	2017	214	ITS2006	ITS2	9,5	20	47	Salermo	40,75201670	14,77428330	192	8,024195231340951	20,6000000000000	101,0651614268530	8,49856171621848	9,84601449275362	2017_214	8	2017/08/02 00:00:00	13,480000	22,06333	17,2522044791667	587,7791021354166	404,918314
1,5	2017	214	ITS2007	ITS2	5,2	18	31	Salermo	40,75201670	14,77428330	192	8,024195231340951	20,6000000000000	101,0651614268530	8,49856171621848	9,84601449275362	2017_214	8	2017/08/02 00:00:00	13,480000	22,06333	17,2522044791667	587,7791021354166	404,918314
2,5	2017	214	ITS2008	ITS2	9,7	18	45	Salermo	40,75201670	14,77428330	192	8,024195231340951	20,6000000000000	101,0651614268530	8,49856171621848	9,84601449275362	2017_214	8	2017/08/02 00:00:00	13,480000	22,06333	17,2522044791667	587,7791021354166	404,918314
2,5	2017	214	ITS2009	ITS2	18,6	36	37	Salermo	40,75201670	14,77428330	192	8,024195231340951	20,6000000000000	101,0651614268530	8,49856171621848	9,84601449275362	2017_214	8	2017/08/02 00:00:00	13,480000	22,06333	17,2522044791667	587,7791021354166	404,918314
2,0	2017	214	ITS2010	ITS2	12,1	14	54	Salermo	40,75201670	14,77428330	192	8,024195231340951	20,6000000000000	101,0651614268530	8,49856171621848	9,84601449275362	2017_214	8	2017/08/02 00:00:00	13,480000	22,06333	17,2522044791667	587,7791021354166	404,918314
2,5	2017	214	ITS2011	ITS2	8,2	14	18	Salermo	40,75201670	14,77428330	192	8,024195231340951	20,6000000000000	101,0651614268530	8,49856171621848	9,84601449275362	2017_214	8	2017/08/02 00:00:00	13,480000	22,06333	17,2522044791667	587,7791021354166	404,918314
3,0	2017	214	ITS2012	ITS2	9,5	20	25	Salermo	40,75201670	14,77428330	192	8,024195231340951	20,6000000000000	101,0651614268530	8,49856171621848	9,84601449275362	2017_214	8	2017/08/02 00:00:00	13,480000	22,06333	17,2522044791667	587,7791021354166	404,918314
2,5	2017	214	ITS2013	ITS2	7,7	19	46	Salermo	40,75201670	14,77428330	192	8,024195231340951	20,6000000000000	101,0651614268530	8,49856171621848	9,84601449275362	2017_214	8	2017/08/02 00:00:00	13,480000	22,06333	17,2522044791667	587,7791021354166	404,918314
2,0	2017	214	ITS2014	ITS2	8,8	7	28	Salermo	40,75201670	14,77428330	192	8,024195231340951	20,6000000000000	101,0651614268530	8,49856171621848	9,84601449275362	2017_214	8	2017/08/02 00:00:00	13,480000	22,06333	17,2522044791667	587,7791021354166	404,918314
2,0	2017	214	GEL3001	GEL3	9,0	8	33	Duisburg	51,45614600	6,73288700	30	1,900000000000000	16,4737608527472	69,2623914725278	15,43935857788660	11,96393897364770	2017_214	8	2017/08/02 00:00:00	13,480000	22,06333	17,2522044791667	587,7791021354166	404,918314
1,5	2017	214	GEL3002	GEL3	7,4	17	37	Duisburg	51,45614600	6,73288700	30	1,900000000000000	16,4737608527472	69,2623914725278	15,43935857788660	11,96393897364770	2017_214	8	2017/08/02 00:00:00	13,480000	22,06333	17,2522044791667	587,7791021354166	404,918314
2,0	2017	214	GEL3003	GEL3	7,6	35	19	Duisburg	51,45614600	6,73288700	30	1,900000000000000	16,4737608527472	69,2623914725278	15,43935857788660	11,96393897364770	2017_214	8	2017/08/02 00:00:00	13,480000	22,06333	17,2522044791667	587,7791021354166	404,918314
1,0	2017	214	GEL3004	GEL3	5,7	11	43	Duisburg	51,45614600	6,73288700	30	1,900000000000000	16,4737608527472	69,2623914725278	15,43935857788660	11,96393897364770	2017_214	8	2017/08/02 00:00:00	13,480000	22,06333	17,2522044791667	587,7791021354166	404,918314
2,5	2017	214	GEL3006	GEL3	9,5	15	36	Duisburg	51,45614600	6,73288700	30	1,900000000000000	16,4737608527472	69,2623914725278	15,43935857788660	11,96393897364770	2017_214	8	2017/08/02 00:00:00	13,480000	22,06333	17,2522044791667	587,7791021354166	404,918314
1,0	2017	214	GEL3007	GEL3	1,8	7	26	Duisburg	51,45614600	6,73288700	30	1,900000000000000	16,4737608527472	69,2623914725278	15,43935857788660	11,96393897364770	2017_214	8	2017/08/02 00:00:00	13,480000	22,06333	17,2522044791667	587,7791021354166	404,918314
1,5	2017	214	GEL3008	GEL3	6,0	5	28	Duisburg	51,45614600	6,73288700	30	1,900000000000000	16,4737608527472	69,2623914725278	15,43935857788660	11,96393897364770	2017_214	8	2017/08/02 00:00:00	13,480000	22,06333	17,2522044791667	587,7791021354166	404,918314
1,5	2017	214	GEL3009	GEL3	6,9	24	41	Duisburg	51,45614600	6,73288700	30	1,900000000000000	16,4737608527472	69,2623914725278	15,43935857788660	11,96393897364770	2017_214	8	2017/08/02 00:00:00	13,480000	22,06333	17,2522044791667	587,7791021354166	404,918314
2,0	2017	214	GEL3010	GEL3	7,3	28	45	Duisburg	51,45614600	6,73288700	30	1,900000000000000	16,4737608527472	69,2623914725278	15,43935857788660	11,96393897364770	2017_214	8	2017/08/02 00:00:00	13,480000	22,06333	17,2522044791667	587,7791021354166	404,918314
1,5	2017	214	GEL3011	GEL3	3,4	11	50	Duisburg	51,45614600	6,73288700	30	1,900000000000000	16,4737608527472	69,2623914725278	15,43935857788660	11,96393897364770	2017_214	8	2017/08/02 00:00:00	13,480000	22,06333	17,2522044791667	587,7791021354166	404,918314
1,5	2017	214	GEL3012	GEL3	2,1	23	52	Duisburg	51,45614600	6,73288700	30	1,900000000000000	16,4737608527472	69,2623914725278	15,43935857788660	11,96393897364770	2017_214	8	2017/08/02 00:00:00	13,480000	22,06333	17,2522044791667	587,7791021354166	404,918314
1,0	2017	214	GEL3013	GEL3	2,1	6	69	Duisburg	51,45614600	6,73288700	30	1,900000000000000	16,4737608527472	69,2623914725278	15,43935857788660	11,96393897364770	2017_214	8	2017/08/02 00:00:00	13,480000	22,06333	17,2522044791667	587,7791021354166	404,918314
2,0	2017	214	NLU2001	NLU2	5,1	37	70	Utrecht	52,08373400	5,12000800	0	2,200000000000000	15,0000000000000	69,0000000000000	15,28772583630770	13,08750000000000	2017_214	8	2017/08/02 00:00:00	13,480000	22,06333	17,2522044791667	587,7791021354166	404,918314
1,5	2017	214	NLU2002	NLU2	10,7	38	51	Utrecht	52,08373400	5,12000800	0	2,200000000000000	15,0000000000000	69,0000000000000	15,28772583630770	13,08750000000000	2017_214	8	2017/08/02 00:00:00	13,480000	22,06333	17,2522044791667	587,7791021354166	404,918314
1,5	2017	214	NLU2003	NLU2	5,2	36	38	Utrecht	52,08373400	5,12000800	0	2,200000000000000	15,0000000000000	69,0000000000000	15,28772583630770	13,08750000000000	2017_214	8	2017/08/02 00:00:00	13,480000	22,06333	17,2522044791667	587,7791021354166	404,918314
1,5	2017	214	NLU2004	NLU2	6,2	27	22	Utrecht	52,08373400	5,12000800	0	2,200000000000000	15,0000000000000	69,0000000000000	15,28772583630770	13,08750000000000	2017_214	8	2017/08/02 00:00:00	13,480000	22,06333	17,2522044791667	587,7791021354166	404,918314
2,0	2017	214	NLU2005	NLU2	6,8	41	39	Utrecht	52,08373400	5,12000800	0	2,200000000000000	15,0000000000000	69,0000000000000	15,28772583630770	13,08750000000000	2017_214	8	2017/08/02 00:00:00	13,480000	22,06333	17,2522044791667	587,7791021354166	404,918314
1,5	2017	214	NLU2006	NLU2	9,3	25	52	Utrecht	52,08373400	5,12000800	0	2,200000000000000	15,0000000000000	69,0000000000000	15,28772583630770	13,08750000000000	2017_214	8	2017/08/02 00:00:00	13,480000	22,06333	17,2522044791667	587,7791021354166	404,918314
1,5	2017	214	NLU2007	NLU2	6,8	28	54	Utrecht	52,08373400	5,12000800	0	2,200000000000000	15,0000000000000	69,0000000000000	15,28772583630770	13,08750000000000	2017_214	8	2017/08/02 00:00:00	13,480000	22,06333	17,2522044791667	587,7791021354166	404,918314
1,5	2017	214	NLU2008	NLU2	9,2	34	60	Utrecht	52,08373400	5,12000800	0	2,200000000000000	15,0000000000000	69,0000000000000	15,28772583630770	13,08750000000000	2017_214	8	2017/08/02 00:00:00	13,480000	22,06333	17,2522044791667	587,7791021354166	404,918314
1,5	2017	214	NLU2009	NLU2	4,0	36	54	Utrecht	52,08373400	5,12000800	0	2,200000000000000	15,0000000000000	69,0000000000000	15,28772583630770	13,08750000000000	2017_214	8	2017/08/02 00:00:00	13,480000	22,06333	17,2522044791667	587,7791021354166	404,918314
1,0	2017	214	NLU2010	NLU2	7,6	32	38	Utrecht	52,08373400	5,12000800	0	2,200000000000000	15,0000000000000	69,0000000000000	15,28772583630770	13,08750000000000	2017_214	8	2017/08/02 00:00:00	13,480000	22,06333	17,2522044791667	587,7791021354166	404,918314
1,0	2017	214	NLU2011	NLU2	4,7	32	43	Utrecht	52,08373400	5,12000800	0	2,200000000000000	15,0000000000000	69,0000000000000	15,28772583630770	13,08750000000000	2017_214	8	2017/08/02 00:00:00	13,480000	22,06333	17,2522044791667	587,7791021354166	404,918314
1,5	2017	214	NLU2012	NLU2	4,6	24	44	Utrecht	52,08373400	5,12000800	0	2,200000000000000	15,0000000000000	69,0000000000000	15,28772583630770	13,08750000000000	2017_214	8	2017/08/02 00:00:00	13,480000	22,06333	17,2522044791667	587,7791021354166	404,918314
2,0	2017	214	NLU2013	NLU2	11,0	28	55	Utrecht	52,08373400	5,12000800	0	2,200000000000000	15,0000000000000	69,0000000000000	15,28772583630770	13,08750000000000	2017_214	8	2017/08/02 00:00:00	13,480000	22,06333	17,2522044791667	587,7791021354166	404,918314
1,0	2017	214	NLU2014	NLU2	8,1	16	52	Utrecht	52,08373400	5,12000800	0	2,200000000000000	15,0000000000000	69,0000000000000	15,28772583630770	13,08750000000000	2017_214	8	2017/08/02 00:00:00	13,480000	22,06333	17,2522044791667	587,7791021354166	404,918314
2,0	2017	214	BGS1001	BGS1	14,0	34	67	Svishtov	43,61832400	25,34374700	75	-1,160104585150810	20,6398954148492	39,0000000000000	25,74375189534000	11,85320584926880	2017_214	8	2017/08/02 00:00:00	13,480000	22,06333	17,2522044791667	587,7791021354166	404,918314
2,0	2017	214	BGS1002	BGS1	13,5	45	59	Svishtov	43,61832400	25,34374700	75	-1,160104585150810	20,6398954148492	39,0000000000000	25,74375189534000	11,85320584926880	2017_214	8	2017/08/02 00:00:00	13,480000	22,06333	17,2522044791667	587,7791021354166	404,918314
2,0	2017	214	BGS1003	BGS1	16,5	41	62	Svishtov	43,61832400	25,34374700	75	-1,160104585150810	20,6398954148492	39,0000000000000	25,74375189534000	11,85320584926880	2017_214	8	2017/08/02 00:00:00	13,480000	22,06333	17,2522044791667	587,7791021354166	404,918314
1,5	2017	214	BGS1004	BGS1	15,9	40	69	Svishtov	43,61832400	25,34374700	75	-1,160104585150810	20,6398954148492	39,0000000000000	25,74375189534000	11,85320584926880	2017_214	8	2017/08/02 00:00:00	13,480000	22,06333	17,2522044791667	587,7791021354166	404,918314
2,0	2017	214	BGS1005	BGS1	13,9	33	65	Svishtov	43,61832400	25,34374700	75	-1,160104585150810	20,6398954148492	39,0000000000000	25,74375189534000	11,85320584926880	2017_214	8	2017/08/02 00:00:00	13,480000	22,06333	17,2522044791667	587,7791021354166	404,918314
1,5	2017	214	BGS1006	BGS1	13,9	34	60	Svishtov	43,61832400	25,34374700	75	-1,160104585150810	20,6398954148492	39,0000000000000	25,74375189534000	11,85320584926880	2017_214	8	2017/08/02 00:00:00	13,480000	22,06333	17,2522044791667	587,7791021354166	404,918314
2,0	2017	214	BGS1007	BGS1	14,4	40	64	Svishtov	43,61832400	25,34374700	75	-1,160104585150810	20,6398954148492	39,0000000000000	25,74375189534000	11,85320584926880	2017_214	8	2017/08/02 00:00:00	13,480000	22,06333	17,2522044791667	587,7791021354166	404,918314
2,0	2017	214	BGS1008	BGS1	14,1	38	63	Svishtov	43,61832400	25,34374700	75	-1,160104585150810	20,6398954148492	39,0000000000000	25,74375189534000	11,85320584926880	2017_214	8	2017/08/02 00:00:00	13,480000	22,06333	17,2522044791667	587,7791021354166	404,918314
2,0	2017	214	BGS1009	BGS1	12,4	36	60	Svishtov	43,61832400	25,34374700	75	-1,160104585150810	20,6398954148492	39,0000000000000	25,74375189534000	11,85320584926880	2017_214	8	2017/08/02 00:00:00	13,480000	22,06333	17,2522044791667	587,7791021354166	404,918314
1,5	2017	214	BGS1010	BGS1	11,0	36	58	Svishtov	43,61832400	25,34374700	75	-1,160104585150810	20,6398954148492	39,0000000000000	25,74375189534000	11,85320584926880	2017_214	8	2017/08/02 00:00:00	13,480000	22,06333	17,2522044791667	587,7791021354166	404,918314
1,5	2017	214	BGS1011	BGS1	11,6	29	79	Svishtov	43,61832400	25,34374700	75	-1,160104585150810	20,6398954148492	39,0000000000000	25,74375189534000	11,85320584926880	2017_214	8	2017/08/02 00:00:00	13,480000	22,06333	17,2522044791667	587,7791021354166	404,918314
1,5	2017	214	BGS1012	BGS1	16,6	35	47	Svishtov	43,61832400	25,34374700	75	-1,160104585150810	20,6398954148492	39,0000000000000	25,74375189534000	11,85320584926880	2017_214	8	2017/08/02 00:00:00	13,480000	22,06333	17,2522044791667	587,7791021354166	404,918314
1,0	2017	214	BGS1013	BGS1	13,5	9	40	Svishtov	43,61832400	25,34374700	75	-1,160104585150810	20,6398954148492	39,0000000000000	25,74375189534000	11,85320584926880	2017_214	8	2017/08/02 00:00:00	13,480000	22,06333	17,2522044791667	587,7791021354166	404,918314
1,5	2017	214	BGS1014	BGS1	15,1	23	56	Svishtov	43,61832400	25,34374700	75	-1,160104585150810	20,6398954148492	39,0000000000000	25,74375189534000	11,85320584926880	2017_214	8	2017/08/02 00:00:00	13,480000	22,06333	17,2522044791667	587,7791021354166	404,918314
2,5	2017	214	ITP1001	ITP1	26,6	32	57	Piedmont	45,14445560	8,51167780	107	2,100000000000000	19,9000000000000	53,4013573830166	18,61977745638150	12,81016442451420	2017_214	8	2017/08/02 00:00:00	13,480000	22,06333	17,2522044791667	587,7791021354166	404,918314
2,5	2017	214	ITP1002	ITP1	16,3	25	58	Piedmont	45,14445560	8,51167780	107	2,100000000000000	19,9000000000000	53,4013573830166	18,61977745638150	12,81016442451420	2017_214	8	2017/08/02 00:00:00	13,480000	22,06333	17,2522044791667	587,7791021354166	404,918314
2,5	2017	214	ITP1003	ITP1	22,5	39	64	Piedmont	45,14445560	8,51167780	107	2,100000000000000	19,9000000000000	53,4013573830166	18,61977745638150	12,81016442451420	2017_214	8	2017/08/02 00:00:00	13,480000	22,06333	17,2522044791667	587,7791021354166	404,918314
2,0	2017	214	ITP1004	ITP1	9,9	42	73	Piedmont	45,14445560	8,51167780	107	2,100000000000000	19,9000000000000	53,4013573830166	18,61977745638150	12,81016442451420	2017_214	8	2017/08/02 00:00:00	13,480000	22,06333	17,2522044791667	587,7791021354166	404,918314
2,5	2017	214	ITP1005	ITP1	23,6	41	59	Piedmont	45,14445560	8,51167780	107	2,100000000000000	19,9000000000000	53,4013573830166	18,61977745638150	12,81016442451420	2017_214	8	2017/08/02 00:00:00	13,480000	22,06333	17,2522044791667	587,7791021354166	404,918314
2,0	2017	214	ITP1006	ITP1	18,1	20	63	Piedmont	45,14445560	8,51167780	107	2,100000000000000	19,9000000000000	53,4013573830166	18,61977745638150	12,81016442451420	2017_214	8	2017/08/02 00:00:00	13,480000	22,06333	17,2522044791667	587,7791021354166	404,918314
1,5	2017	214	ITP1007	ITP1	11,3	35	50	Piedmont	45,14445560	8,51167780	107	2,100000000000000	19,9000000000000	53,4013573830166	18,61977745638150	12,81016442451420	2017_214	8	2017/08/02 00:00:00	13,480000	22,06333	17,2522044791667	587,7791021354166	404,918314
2,5	2017	214	ITP1008	ITP1	13,8	40	54	Piedmont	45,14445560	8,51167780	107	2,100000000000000	19,9000000000000	53,4013573830166	18,61977745638150	12,81016442451420	2017_214	8	2017/08/02 00:00:00	13,480000	22,06333	17,2522044791667	587,7791021354166	404,918314
2,5	2017	214	ITP1009	ITP1	16,9	28	54	Piedmont	45,14445560	8,51167780	107	2,100000000000000	19,9000000000000	53,4013573830166	18,61977745638150	12,81016442451420	2017_214	8	2017/08/02 00:00:00	13,480000	22,06333	17,2522044791667	587,7791021354166	404,918314
3,0	2017	214	ITP1010	ITP1	20,3	31	41	Piedmont	45,14445560	8,51167780	107	2,100000000000000	19,9000000000000	53,4013573830166	18,61977745638150	12,81016442451420	2017_214	8	2017/08/02 00:00:00	13,480000	22,06333	17,2522044791667	587,7791021354166	404,918314
2,0	2017	214	ITP1011	ITP1	15,1	35	61	Piedmont	45,14445560	8,51167780	107	2,100000000000000	19,9000000000000	53,4013573830166	18,61977745638150	12,81016442451420	2017_214	8	2017/08/02 00:00:00	13,480000	22,06333	17,2522044791667	587,7791021354166	404,918314
2,0	2017	214	ITP1012	ITP1	12,0	34	39	Piedmont	45,14445560	8,51167780	107	2,100000000000000	19,9000000000000	53,4013573830166	18,61977745638150	12,81016442451420	2017_214	8	2017/08/02 00:00:00	13,480000	22,06333	17,2522044791667	587,7791021354166	404,918314
1,5	2017	214	ITP1013	ITP1	9,6	28	57	Piedmont	45,14445560	8,51167780	107	2,100000000000000	19,9000000000000	53,4013573830166	18,61977745638150	12,81016442451420	2017_214	8	2017/08/02 00:00:00	13,480000	22,06333	17,2522044791667	587,7791021354166	404,918314
2,0	2017	214	ITP1014	ITP1	13,8	33	55	Piedmont	45,14445560	8,51167780	107	2,100000000000000	19,9000000000000	53,4013573830166	18,61977745638150	12,81016442451420	2017_214	8	2017/08/02 00:00:00	13,480000	22,06333	17,2522044791667	587,7791021354166	404,918314
2,5	2017	214	FRA2002	FRA2	13,8	8	38	Avignon (Le Thor)	43,93567100	5,00633800	51	4,971953359706970	19,9000000000000	50,0000000000000	9,69590856241644	11,46989219037600	2017_214	8	2017/08/02 00:00:00	13,480000	22,06333	17,2522044791667	587,7791021354166	404,918314
2,5	2017	214	FRA2004	FRA2	4,6	27	32	Avignon (Le Thor)	43,93567100	5,00633800	51	4,971953359706970	19,9000000000000	50,0000000000000	9,69590856241644	11,46989219037600	2017_214	8	2017/08/02 00:00:00	13,480000	22,06333	17,2522044791667	587,7791021354166	404,918314
1,5	2017	214	FRA2005	FRA2	3,3	12	42	Avignon (Le Thor)	43,93567100	5,00633800	51	4,971953359706970	19,9000000000000	50,0000000000000	9,69590856241644	11,46989219037600	2017_214	8	2017/08/02 00:00:00	13,480000	22,06333	17,2522044791667	587,7791021354166	404,918314
2,0	2017	214	FRA2006	FRA2	5,8	19	48	Avignon (Le Thor)	43,93567100	5,00633800	51	4,971953359706970	19,9000000000000	50,0000000000000	9,69590856241644	11,46989219037600	2017_214	8	2017/08/02 00:00:00	13,480000	22,06333	17,2522044791667	587,7791021354166	404,918314
1,0	2017	214	FRA2008	FRA2	2,6	11	57	Avignon (Le Thor)	43,93567100	5,00633800	51	4,971953359706970	19,9000000000000	50,0000000000000	9,69590856241644	11,46989219037600	2017_214	8	2017/08/02 00:00:00	13,480000	22,06333	17,2522044791667	587,7791021354166	404,918314
1,5	2017	214	FRA2010	FRA2	4,1	14	28	Avignon (Le Thor)	43,93567100	5,00633800	51	4,971953359706970	19,9000000000000	50,0000000000000	9,69590856241644	11,46989219037600	2017_214	8	2017/08/02 00:00:00	13,480000	22,06333	17,2522044791667	587,7791021354166	404,918314
3,0	2017	214	FRA2011	FRA2	2,6	11	41	Avignon (Le Thor)	43,93567100	5,00633800	51	4,971953359706970	19,9000000000000	50,0000000000000	9,69590856241644	11,46989219037600	2017_214	8	2017/08/02 00:00:00	13,480000	22,06333	17,2522044791667	587,7791021354166	404,918314
1,5	2017	214	FRA2012	FRA2	2,6	5	39	Avignon (Le Thor)	43,93567100	5,00633800	51	4,971953359706970	19,9000000000000	50,0000000000000	9,69590856241644	11,46989219037600	2017_214	8	2017/08/02 00:00:00	13,480000	22,06333	17,2522044791667	587,7791021354166	404,918314
2,0	2017	214	BEG1001	BEG1	3,0	41	46	Geraardsbergen (Nieuwenhove)	50,78881100	3,99247500	57	2,100000000000000	16,0033251790931	66,6572406334099	14,98567004840520	13,58702432938240	2017_214	8	2017/08/02 00:00:00	13,480000	22,06333	17,2522044791667	587,7791021354166	404,918314
2,5	2017	214	BEG1002	BEG1	5,5	34	40	Geraardsbergen (Nieuwenhove)	50,78881100	3,99247500	57	2,100000000000000	16,0033251790931	66,6572406334099	14,98567004840520	13,58702432938240	2017_214	8	2017/08/02 00:00:00	13,480000	22,06333	17,2522044791667	587,7791021354166	404,918314
1,0	2017	214	BEG1005	BEG1	3,6	39	31	Geraardsbergen (Nieuwenhove)	50,78881100	3,99247500	57	2,100000000000000	16,0033251790931	66,6572406334099	14,98567004840520	13,58702432938240	2017_214	8	2017/08/02 00:00:00	13,480000	22,06333	17,2522044791667	587,7791021354166	404,918314
2,0	2017	214	BEG1007	BEG1	2,5	36	56	Geraardsbergen (Nieuwenhove)	50,78881100	3,99247500	57	2,100000000000000	16,0033251790931	66,6572406334099	14,98567004840520	13,58702432938240	2017_214	8	2017/08/02 00:00:00	13,480000	22,06333	17,2522044791667	587,7791021354166	404,918314
1,0	2017	214	BEG1009	BEG1	3,3	35	61	Geraardsbergen (Nieuwenhove)	50,78881100	3,99247500	57	2,100000000000000	16,0033251790931	66,6572406334099	14,98567004840520	13,58702432938240	2017_214	8	2017/08/02 00:00:00	13,480000	22,06333	17,2522044791667	587,7791021354166	404,918314
1,0	2017	214	BEG1010	BEG1	2,5	31	57	Geraardsbergen (Nieuwenhove)	50,78881100	3,99247500	57	2,100000000000000	16,0033251790931	66,6572406334099	14,98567004840520	13,58702432938240	2017_214	8	2017/08/02 00:00:00	13,480000	22,06333	17,2522044791667	587,7791021354166	404,918314
1,0	2017	214	BEG1011	BEG1	1,9	NA	NA	Geraardsbergen (Nieuwenhove)	50,78881100	3,99247500	57	2,100000000000000	16,0033251790931	66,6572406334099	14,98567004840520	13,58702432938240	2017_214	8	2017/08/02 00:00:00	13,480000	22,06333	17,2522044791667	587,7791021354166	404,918314
2,5	2017	214	SPC1001	SPC1	12,3	44	21	Rio Deva - Cantabri�	43,21520560	-4,59265560	279	7,249046667991840	16,9902719751664	68,0203704744360	14,37795687893330	NA	2017_214	8	2017/08/02 00:00:00	13,480000	22,06333	17,2522044791667	587,7791021354166	404,918314
1,0	2017	214	FRG3001	FRG3	1,8	35	54	Ghyvelde	51,06537000	2,54571000	0	3,551480213321120	15,1590258114899	55,0000000000000	13,34650673505710	15,19748339741350	2017_214	8	2017/08/02 00:00:00	13,480000	22,06333	17,2522044791667	587,7791021354166	404,918314
1,0	2017	214	FRG3003	FRG3	2,4	15	53	Ghyvelde	51,06537000	2,54571000	0	3,551480213321120	15,1590258114899	55,0000000000000	13,34650673505710	15,19748339741350	2017_214	8	2017/08/02 00:00:00	13,480000	22,06333	17,2522044791667	587,7791021354166	404,918314
1,5	2017	214	FRG3004	FRG3	2,3	32	58	Ghyvelde	51,06537000	2,54571000	0	3,551480213321120	15,1590258114899	55,0000000000000	13,34650673505710	15,19748339741350	2017_214	8	2017/08/02 00:00:00	13,480000	22,06333	17,2522044791667	587,7791021354166	404,918314
1,0	2017	214	FRG3005	FRG3	1,8	10	50	Ghyvelde	51,06537000	2,54571000	0	3,551480213321120	15,1590258114899	55,0000000000000	13,34650673505710	15,19748339741350	2017_214	8	2017/08/02 00:00:00	13,480000	22,06333	17,2522044791667	587,7791021354166	404,918314
1,0	2017	214	FRG3006	FRG3	4,0	27	39	Ghyvelde	51,06537000	2,54571000	0	3,551480213321120	15,1590258114899	55,0000000000000	13,34650673505710	15,19748339741350	2017_214	8	2017/08/02 00:00:00	13,480000	22,06333	17,2522044791667	587,7791021354166	404,918314
1,0	2017	214	FRG3007	FRG3	2,1	15	62	Ghyvelde	51,06537000	2,54571000	0	3,551480213321120	15,1590258114899	55,0000000000000	13,34650673505710	15,19748339741350	2017_214	8	2017/08/02 00:00:00	13,480000	22,06333	17,2522044791667	587,7791021354166	404,918314
1,5	2017	214	FRG3008	FRG3	2,4	21	38	Ghyvelde	51,06537000	2,54571000	0	3,551480213321120	15,1590258114899	55,0000000000000	13,34650673505710	15,19748339741350	2017_214	8	2017/08/02 00:00:00	13,480000	22,06333	17,2522044791667	587,7791021354166	404,918314
1,5	2017	214	FRG3009	FRG3	2,5	11	44	Ghyvelde	51,06537000	2,54571000	0	3,551480213321120	15,1590258114899	55,0000000000000	13,34650673505710	15,19748339741350	2017_214	8	2017/08/02 00:00:00	13,480000	22,06333	17,2522044791667	587,7791021354166	404,918314
2,0	2017	214	FRG3011	FRG3	2,4	16	48	Ghyvelde	51,06537000	2,54571000	0	3,551480213321120	15,1590258114899	55,0000000000000	13,34650673505710	15,19748339741350	2017_214	8	2017/08/02 00:00:00	13,480000	22,06333	17,2522044791667	587,7791021354166	404,918314
1,0	2017	214	FRG3012	FRG3	2,0	14	38	Ghyvelde	51,06537000	2,54571000	0	3,551480213321120	15,1590258114899	55,0000000000000	13,34650673505710	15,19748339741350	2017_214	8	2017/08/02 00:00:00	13,480000	22,06333	17,2522044791667	587,7791021354166	404,918314
1,0	2017	214	FRG3013	FRG3	2,3	7	55	Ghyvelde	51,06537000	2,54571000	0	3,551480213321120	15,1590258114899	55,0000000000000	13,34650673505710	15,19748339741350	2017_214	8	2017/08/02 00:00:00	13,480000	22,06333	17,2522044791667	587,7791021354166	404,918314
1,0	2017	214	FRG3014	FRG3	2,1	9	62	Ghyvelde	51,06537000	2,54571000	0	3,551480213321120	15,1590258114899	55,0000000000000	13,34650673505710	15,19748339741350	2017_214	8	2017/08/02 00:00:00	13,480000	22,06333	17,2522044791667	587,7791021354166	404,918314
1,0	2017	214	BEN1001	BEN1	2,5	39	36	Nieuwpoort (Ramskapelle)	51,10748000	2,75964000	-1	3,115678904097050	15,0000000000000	51,0000000000000	13,28466264659970	14,90126939351200	2017_214	8	2017/08/02 00:00:00	13,480000	22,06333	17,2522044791667	587,7791021354166	404,918314
1,5	2017	214	BEN1002	BEN1	2,0	35	51	Nieuwpoort (Ramskapelle)	51,10748000	2,75964000	-1	3,115678904097050	15,0000000000000	51,0000000000000	13,28466264659970	14,90126939351200	2017_214	8	2017/08/02 00:00:00	13,480000	22,06333	17,2522044791667	587,7791021354166	404,918314
2,0	2017	214	BEN1003	BEN1	4,5	37	52	Nieuwpoort (Ramskapelle)	51,10748000	2,75964000	-1	3,115678904097050	15,0000000000000	51,0000000000000	13,28466264659970	14,90126939351200	2017_214	8	2017/08/02 00:00:00	13,480000	22,06333	17,2522044791667	587,7791021354166	404,918314
1,5	2017	214	BEN1004	BEN1	3,1	34	47	Nieuwpoort (Ramskapelle)	51,10748000	2,75964000	-1	3,115678904097050	15,0000000000000	51,0000000000000	13,28466264659970	14,90126939351200	2017_214	8	2017/08/02 00:00:00	13,480000	22,06333	17,2522044791667	587,7791021354166	404,918314
1,5	2017	214	BEN1005	BEN1	4,6	37	44	Nieuwpoort (Ramskapelle)	51,10748000	2,75964000	-1	3,115678904097050	15,0000000000000	51,0000000000000	13,28466264659970	14,90126939351200	2017_214	8	2017/08/02 00:00:00	13,480000	22,06333	17,2522044791667	587,7791021354166	404,918314
1,5	2017	214	BEN1006	BEN1	3,7	33	47	Nieuwpoort (Ramskapelle)	51,10748000	2,75964000	-1	3,115678904097050	15,0000000000000	51,0000000000000	13,28466264659970	14,90126939351200	2017_214	8	2017/08/02 00:00:00	13,480000	22,06333	17,2522044791667	587,7791021354166	404,918314
1,5	2017	214	BEN1007	BEN1	5,7	39	27	Nieuwpoort (Ramskapelle)	51,10748000	2,75964000	-1	3,115678904097050	15,0000000000000	51,0000000000000	13,28466264659970	14,90126939351200	2017_214	8	2017/08/02 00:00:00	13,480000	22,06333	17,2522044791667	587,7791021354166	404,918314
2,0	2017	214	BEN1008	BEN1	11,0	38	39	Nieuwpoort (Ramskapelle)	51,10748000	2,75964000	-1	3,115678904097050	15,0000000000000	51,0000000000000	13,28466264659970	14,90126939351200	2017_214	8	2017/08/02 00:00:00	13,480000	22,06333	17,2522044791667	587,7791021354166	404,918314
1,5	2017	214	BEN1009	BEN1	3,6	55	39	Nieuwpoort (Ramskapelle)	51,10748000	2,75964000	-1	3,115678904097050	15,0000000000000	51,0000000000000	13,28466264659970	14,90126939351200	2017_214	8	2017/08/02 00:00:00	13,480000	22,06333	17,2522044791667	587,7791021354166	404,918314
1,0	2017	214	BEN1010	BEN1	3,7	25	40	Nieuwpoort (Ramskapelle)	51,10748000	2,75964000	-1	3,115678904097050	15,0000000000000	51,0000000000000	13,28466264659970	14,90126939351200	2017_214	8	2017/08/02 00:00:00	13,480000	22,06333	17,2522044791667	587,7791021354166	404,918314
1,5	2017	214	BEN1011	BEN1	2,4	36	49	Nieuwpoort (Ramskapelle)	51,10748000	2,75964000	-1	3,115678904097050	15,0000000000000	51,0000000000000	13,28466264659970	14,90126939351200	2017_214	8	2017/08/02 00:00:00	13,480000	22,06333	17,2522044791667	587,7791021354166	404,918314
1,5	2017	214	BEN1012	BEN1	4,0	32	51	Nieuwpoort (Ramskapelle)	51,10748000	2,75964000	-1	3,115678904097050	15,0000000000000	51,0000000000000	13,28466264659970	14,90126939351200	2017_214	8	2017/08/02 00:00:00	13,480000	22,06333	17,2522044791667	587,7791021354166	404,918314
1,5	2017	214	BEN1013	BEN1	2,4	32	43	Nieuwpoort (Ramskapelle)	51,10748000	2,75964000	-1	3,115678904097050	15,0000000000000	51,0000000000000	13,28466264659970	14,90126939351200	2017_214	8	2017/08/02 00:00:00	13,480000	22,06333	17,2522044791667	587,7791021354166	404,918314
1,0	2017	214	BEN1014	BEN1	3,6	32	41	Nieuwpoort (Ramskapelle)	51,10748000	2,75964000	-1	3,115678904097050	15,0000000000000	51,0000000000000	13,28466264659970	14,90126939351200	2017_214	8	2017/08/02 00:00:00	13,480000	22,06333	17,2522044791667	587,7791021354166	404,918314
1,5	2017	214	BEA3001	BEA3	3,2	37	34	Adinkerke	51,07387000	2,59241000	0	3,412356180352130	15,1000000000000	55,0000000000000	13,38887567923330	11,94025683975430	2017_214	8	2017/08/02 00:00:00	13,480000	22,06333	17,2522044791667	587,7791021354166	404,918314
1,5	2017	214	BEA3002	BEA3	7,5	30	25	Adinkerke	51,07387000	2,59241000	0	3,412356180352130	15,1000000000000	55,0000000000000	13,38887567923330	11,94025683975430	2017_214	8	2017/08/02 00:00:00	13,480000	22,06333	17,2522044791667	587,7791021354166	404,918314
1,5	2017	214	BEA3003	BEA3	4,2	42	49	Adinkerke	51,07387000	2,59241000	0	3,412356180352130	15,1000000000000	55,0000000000000	13,38887567923330	11,94025683975430	2017_214	8	2017/08/02 00:00:00	13,480000	22,06333	17,2522044791667	587,7791021354166	404,918314
1,0	2017	214	BEA3004	BEA3	2,8	25	47	Adinkerke	51,07387000	2,59241000	0	3,412356180352130	15,1000000000000	55,0000000000000	13,38887567923330	11,94025683975430	2017_214	8	2017/08/02 00:00:00	13,480000	22,06333	17,2522044791667	587,7791021354166	404,918314
1,5	2017	214	BEA3005	BEA3	3,9	18	48	Adinkerke	51,07387000	2,59241000	0	3,412356180352130	15,1000000000000	55,0000000000000	13,38887567923330	11,94025683975430	2017_214	8	2017/08/02 00:00:00	13,480000	22,06333	17,2522044791667	587,7791021354166	404,918314
1,5	2017	214	BEA3006	BEA3	4,9	55	41	Adinkerke	51,07387000	2,59241000	0	3,412356180352130	15,1000000000000	55,0000000000000	13,38887567923330	11,94025683975430	2017_214	8	2017/08/02 00:00:00	13,480000	22,06333	17,2522044791667	587,7791021354166	404,918314
2,5	2017	214	BEA3007	BEA3	3,5	32	41	Adinkerke	51,07387000	2,59241000	0	3,412356180352130	15,1000000000000	55,0000000000000	13,38887567923330	11,94025683975430	2017_214	8	2017/08/02 00:00:00	13,480000	22,06333	17,2522044791667	587,7791021354166	404,918314
1,5	2017	214	BEA3008	BEA3	3,6	21	36	Adinkerke	51,07387000	2,59241000	0	3,412356180352130	15,1000000000000	55,0000000000000	13,38887567923330	11,94025683975430	2017_214	8	2017/08/02 00:00:00	13,480000	22,06333	17,2522044791667	587,7791021354166	404,918314
2,0	2017	214	BEA3009	BEA3	3,3	24	29	Adinkerke	51,07387000	2,59241000	0	3,412356180352130	15,1000000000000	55,0000000000000	13,38887567923330	11,94025683975430	2017_214	8	2017/08/02 00:00:00	13,480000	22,06333	17,2522044791667	587,7791021354166	404,918314
2,0	2017	214	BEA3010	BEA3	4,0	33	55	Adinkerke	51,07387000	2,59241000	0	3,412356180352130	15,1000000000000	55,0000000000000	13,38887567923330	11,94025683975430	2017_214	8	2017/08/02 00:00:00	13,480000	22,06333	17,2522044791667	587,7791021354166	404,918314
2,5	2017	214	BEA3011	BEA3	6,4	41	48	Adinkerke	51,07387000	2,59241000	0	3,412356180352130	15,1000000000000	55,0000000000000	13,38887567923330	11,94025683975430	2017_214	8	2017/08/02 00:00:00	13,480000	22,06333	17,2522044791667	587,7791021354166	404,918314
1,5	2017	214	BEA3012	BEA3	5,0	32	48	Adinkerke	51,07387000	2,59241000	0	3,412356180352130	15,1000000000000	55,0000000000000	13,38887567923330	11,94025683975430	2017_214	8	2017/08/02 00:00:00	13,480000	22,06333	17,2522044791667	587,7791021354166	404,918314
1,0	2017	214	BEA3013	BEA3	3,7	28	52	Adinkerke	51,07387000	2,59241000	0	3,412356180352130	15,1000000000000	55,0000000000000	13,38887567923330	11,94025683975430	2017_214	8	2017/08/02 00:00:00	13,480000	22,06333	17,2522044791667	587,7791021354166	404,918314
1,0	2017	214	ITS3001	ITS3	8,8	22	49	Salermo	40,75181670	14,77436670	207	8,021795743926759	20,6000000000000	101,0593972137080	8,49734961602162	10,26657230478890	2017_214	8	2017/08/02 00:00:00	13,480000	22,06333	17,2522044791667	587,7791021354166	404,918314
1,5	2017	214	ITS3002	ITS3	7,1	18	40	Salermo	40,75181670	14,77436670	207	8,021795743926759	20,6000000000000	101,0593972137080	8,49734961602162	10,26657230478890	2017_214	8	2017/08/02 00:00:00	13,480000	22,06333	17,2522044791667	587,7791021354166	404,918314
1,5	2017	214	ITS3003	ITS3	10,8	16	40	Salermo	40,75181670	14,77436670	207	8,021795743926759	20,6000000000000	101,0593972137080	8,49734961602162	10,26657230478890	2017_214	8	2017/08/02 00:00:00	13,480000	22,06333	17,2522044791667	587,7791021354166	404,918314
1,5	2017	214	ITS3004	ITS3	8,1	16	48	Salermo	40,75181670	14,77436670	207	8,021795743926759	20,6000000000000	101,0593972137080	8,49734961602162	10,26657230478890	2017_214	8	2017/08/02 00:00:00	13,480000	22,06333	17,2522044791667	587,7791021354166	404,918314
2,0	2017	214	ITS3005	ITS3	13,1	14	59	Salermo	40,75181670	14,77436670	207	8,021795743926759	20,6000000000000	101,0593972137080	8,49734961602162	10,26657230478890	2017_214	8	2017/08/02 00:00:00	13,480000	22,06333	17,2522044791667	587,7791021354166	404,918314
2,5	2017	214	ITS3006	ITS3	13,4	9	44	Salermo	40,75181670	14,77436670	207	8,021795743926759	20,6000000000000	101,0593972137080	8,49734961602162	10,26657230478890	2017_214	8	2017/08/02 00:00:00	13,480000	22,06333	17,2522044791667	587,7791021354166	404,918314
2,5	2017	214	ITS3007	ITS3	8,9	7	55	Salermo	40,75181670	14,77436670	207	8,021795743926759	20,6000000000000	101,0593972137080	8,49734961602162	10,26657230478890	2017_214	8	2017/08/02 00:00:00	13,480000	22,06333	17,2522044791667	587,7791021354166	404,918314
2,0	2017	214	ITS3008	ITS3	11,3	17	62	Salermo	40,75181670	14,77436670	207	8,021795743926759	20,6000000000000	101,0593972137080	8,49734961602162	10,26657230478890	2017_214	8	2017/08/02 00:00:00	13,480000	22,06333	17,2522044791667	587,7791021354166	404,918314
2,0	2017	214	ITS3009	ITS3	16,7	14	58	Salermo	40,75181670	14,77436670	207	8,021795743926759	20,6000000000000	101,0593972137080	8,49734961602162	10,26657230478890	2017_214	8	2017/08/02 00:00:00	13,480000	22,06333	17,2522044791667	587,7791021354166	404,918314
1,5	2017	214	ITS3010	ITS3	9,9	10	59	Salermo	40,75181670	14,77436670	207	8,021795743926759	20,6000000000000	101,0593972137080	8,49734961602162	10,26657230478890	2017_214	8	2017/08/02 00:00:00	13,480000	22,06333	17,2522044791667	587,7791021354166	404,918314
2,0	2017	214	ITS3011	ITS3	15,9	11	47	Salermo	40,75181670	14,77436670	207	8,021795743926759	20,6000000000000	101,0593972137080	8,49734961602162	10,26657230478890	2017_214	8	2017/08/02 00:00:00	13,480000	22,06333	17,2522044791667	587,7791021354166	404,918314
2,5	2017	214	ITS3012	ITS3	6,8	7	44	Salermo	40,75181670	14,77436670	207	8,021795743926759	20,6000000000000	101,0593972137080	8,49734961602162	10,26657230478890	2017_214	8	2017/08/02 00:00:00	13,480000	22,06333	17,2522044791667	587,7791021354166	404,918314
1,0	2017	214	ITS3013	ITS3	7,0	19	37	Salermo	40,75181670	14,77436670	207	8,021795743926759	20,6000000000000	101,0593972137080	8,49734961602162	10,26657230478890	2017_214	8	2017/08/02 00:00:00	13,480000	22,06333	17,2522044791667	587,7791021354166	404,918314
2,0	2017	214	ITS3014	ITS3	7,8	31	63	Salermo	40,75181670	14,77436670	207	8,021795743926759	20,6000000000000	101,0593972137080	8,49734961602162	10,26657230478890	2017_214	8	2017/08/02 00:00:00	13,480000	22,06333	17,2522044791667	587,7791021354166	404,918314
1,5	2017	214	FRZ3001	FRZ3	2,5	36	58	Zuydcote	51,06303000	2,48941000	1	3,611816889092150	15,1436384468865	55,0000000000000	13,28197480072090	14,39337614058800	2017_214	8	2017/08/02 00:00:00	13,480000	22,06333	17,2522044791667	587,7791021354166	404,918314
1,5	2017	214	FRZ3002	FRZ3	4,1	26	61	Zuydcote	51,06303000	2,48941000	1	3,611816889092150	15,1436384468865	55,0000000000000	13,28197480072090	14,39337614058800	2017_214	8	2017/08/02 00:00:00	13,480000	22,06333	17,2522044791667	587,7791021354166	404,918314
1,5	2017	214	FRZ3003	FRZ3	3,6	25	59	Zuydcote	51,06303000	2,48941000	1	3,611816889092150	15,1436384468865	55,0000000000000	13,28197480072090	14,39337614058800	2017_214	8	2017/08/02 00:00:00	13,480000	22,06333	17,2522044791667	587,7791021354166	404,918314
1,0	2017	214	FRZ3004	FRZ3	2,3	39	50	Zuydcote	51,06303000	2,48941000	1	3,611816889092150	15,1436384468865	55,0000000000000	13,28197480072090	14,39337614058800	2017_214	8	2017/08/02 00:00:00	13,480000	22,06333	17,2522044791667	587,7791021354166	404,918314
2,0	2017	214	FRZ3005	FRZ3	3,3	37	50	Zuydcote	51,06303000	2,48941000	1	3,611816889092150	15,1436384468865	55,0000000000000	13,28197480072090	14,39337614058800	2017_214	8	2017/08/02 00:00:00	13,480000	22,06333	17,2522044791667	587,7791021354166	404,918314
2,5	2017	214	FRZ3006	FRZ3	2,4	29	51	Zuydcote	51,06303000	2,48941000	1	3,611816889092150	15,1436384468865	55,0000000000000	13,28197480072090	14,39337614058800	2017_214	8	2017/08/02 00:00:00	13,480000	22,06333	17,2522044791667	587,7791021354166	404,918314
2,5	2017	214	FRZ3007	FRZ3	3,7	29	60	Zuydcote	51,06303000	2,48941000	1	3,611816889092150	15,1436384468865	55,0000000000000	13,28197480072090	14,39337614058800	2017_214	8	2017/08/02 00:00:00	13,480000	22,06333	17,2522044791667	587,7791021354166	404,918314
1,5	2017	214	FRZ3008	FRZ3	2,9	30	56	Zuydcote	51,06303000	2,48941000	1	3,611816889092150	15,1436384468865	55,0000000000000	13,28197480072090	14,39337614058800	2017_214	8	2017/08/02 00:00:00	13,480000	22,06333	17,2522044791667	587,7791021354166	404,918314
1,5	2017	214	FRZ3009	FRZ3	2,9	30	65	Zuydcote	51,06303000	2,48941000	1	3,611816889092150	15,1436384468865	55,0000000000000	13,28197480072090	14,39337614058800	2017_214	8	2017/08/02 00:00:00	13,480000	22,06333	17,2522044791667	587,7791021354166	404,918314
2,0	2017	214	FRZ3010	FRZ3	4,8	32	68	Zuydcote	51,06303000	2,48941000	1	3,611816889092150	15,1436384468865	55,0000000000000	13,28197480072090	14,39337614058800	2017_214	8	2017/08/02 00:00:00	13,480000	22,06333	17,2522044791667	587,7791021354166	404,918314
2,0	2017	214	FRZ3011	FRZ3	1,8	32	67	Zuydcote	51,06303000	2,48941000	1	3,611816889092150	15,1436384468865	55,0000000000000	13,28197480072090	14,39337614058800	2017_214	8	2017/08/02 00:00:00	13,480000	22,06333	17,2522044791667	587,7791021354166	404,918314
2,0	2017	214	FRZ3012	FRZ3	3,2	24	47	Zuydcote	51,06303000	2,48941000	1	3,611816889092150	15,1436384468865	55,0000000000000	13,28197480072090	14,39337614058800	2017_214	8	2017/08/02 00:00:00	13,480000	22,06333	17,2522044791667	587,7791021354166	404,918314
1,5	2017	214	FRZ3013	FRZ3	2,4	30	51	Zuydcote	51,06303000	2,48941000	1	3,611816889092150	15,1436384468865	55,0000000000000	13,28197480072090	14,39337614058800	2017_214	8	2017/08/02 00:00:00	13,480000	22,06333	17,2522044791667	587,7791021354166	404,918314
2,0	2017	214	FRZ3014	FRZ3	1,9	2	45	Zuydcote	51,06303000	2,48941000	1	3,611816889092150	15,1436384468865	55,0000000000000	13,28197480072090	14,39337614058800	2017_214	8	2017/08/02 00:00:00	13,480000	22,06333	17,2522044791667	587,7791021354166	404,918314
2,0	2017	214	GEB2001	GEB2	5,6	22	58	Berlin	52,43473300	13,25046100	45	-0,800000000000000	16,8786087443451	42,1678789157511	23,16723462083380	14,32887058015790	2017_214	8	2017/08/02 00:00:00	13,480000	22,06333	17,2522044791667	587,7791021354166	404,918314
1,5	2017	214	GEB2003	GEB2	7,8	20	64	Berlin	52,43473300	13,25046100	45	-0,800000000000000	16,8786087443451	42,1678789157511	23,16723462083380	14,32887058015790	2017_214	8	2017/08/02 00:00:00	13,480000	22,06333	17,2522044791667	587,7791021354166	404,918314
1,0	2017	214	GEB2005	GEB2	3,0	18	75	Berlin	52,43473300	13,25046100	45	-0,800000000000000	16,8786087443451	42,1678789157511	23,16723462083380	14,32887058015790	2017_214	8	2017/08/02 00:00:00	13,480000	22,06333	17,2522044791667	587,7791021354166	404,918314
1,5	2017	214	GEB2006	GEB2	5,0	32	56	Berlin	52,43473300	13,25046100	45	-0,800000000000000	16,8786087443451	42,1678789157511	23,16723462083380	14,32887058015790	2017_214	8	2017/08/02 00:00:00	13,480000	22,06333	17,2522044791667	587,7791021354166	404,918314
1,5	2017	214	BEGE1001	BEGE1	23,2	37	44	Gent	51,05143014	3,69778973	7	2,700000000000000	15,7656656640586	62,0000000000000	13,73497973331460	NA	2017_214	8	2017/08/02 00:00:00	13,480000	22,06333	17,2522044791667	587,7791021354166	404,918314
1,5	2017	214	BEGE1002	BEGE1	3,8	28	54	Gent	51,05143014	3,69778973	7	2,700000000000000	15,7656656640586	62,0000000000000	13,73497973331460	NA	2017_214	8	2017/08/02 00:00:00	13,480000	22,06333	17,2522044791667	587,7791021354166	404,918314
1,0	2017	214	BEGE1003	BEGE1	8,2	11	47	Gent	51,05143014	3,69778973	7	2,700000000000000	15,7656656640586	62,0000000000000	13,73497973331460	NA	2017_214	8	2017/08/02 00:00:00	13,480000	22,06333	17,2522044791667	587,7791021354166	404,918314
2,0	2017	214	BEGE1005	BEGE1	8,9	23	41	Gent	51,05143014	3,69778973	7	2,700000000000000	15,7656656640586	62,0000000000000	13,73497973331460	NA	2017_214	8	2017/08/02 00:00:00	13,480000	22,06333	17,2522044791667	587,7791021354166	404,918314
1,0	2017	214	BEGE1006	BEGE1	7,0	15	39	Gent	51,05143014	3,69778973	7	2,700000000000000	15,7656656640586	62,0000000000000	13,73497973331460	NA	2017_214	8	2017/08/02 00:00:00	13,480000	22,06333	17,2522044791667	587,7791021354166	404,918314
2,0	2017	214	BEGE1007	BEGE1	16,0	34	54	Gent	51,05143014	3,69778973	7	2,700000000000000	15,7656656640586	62,0000000000000	13,73497973331460	NA	2017_214	8	2017/08/02 00:00:00	13,480000	22,06333	17,2522044791667	587,7791021354166	404,918314
1,5	2017	214	BEA1001	BEA1	5,7	36	57	Adinkerke	51,07387000	2,59241000	0	3,412356180352130	15,1000000000000	55,0000000000000	13,38887567923330	13,43402225755170	2017_214	8	2017/08/02 00:00:00	13,480000	22,06333	17,2522044791667	587,7791021354166	404,918314
1,5	2017	214	BEA1002	BEA1	4,7	38	57	Adinkerke	51,07387000	2,59241000	0	3,412356180352130	15,1000000000000	55,0000000000000	13,38887567923330	13,43402225755170	2017_214	8	2017/08/02 00:00:00	13,480000	22,06333	17,2522044791667	587,7791021354166	404,918314
1,0	2017	214	BEA1003	BEA1	3,4	29	57	Adinkerke	51,07387000	2,59241000	0	3,412356180352130	15,1000000000000	55,0000000000000	13,38887567923330	13,43402225755170	2017_214	8	2017/08/02 00:00:00	13,480000	22,06333	17,2522044791667	587,7791021354166	404,918314
2,0	2017	214	BEA1004	BEA1	4,1	19	55	Adinkerke	51,07387000	2,59241000	0	3,412356180352130	15,1000000000000	55,0000000000000	13,38887567923330	13,43402225755170	2017_214	8	2017/08/02 00:00:00	13,480000	22,06333	17,2522044791667	587,7791021354166	404,918314
1,5	2017	214	BEA1005	BEA1	3,7	18	54	Adinkerke	51,07387000	2,59241000	0	3,412356180352130	15,1000000000000	55,0000000000000	13,38887567923330	13,43402225755170	2017_214	8	2017/08/02 00:00:00	13,480000	22,06333	17,2522044791667	587,7791021354166	404,918314
2,0	2017	214	BEA1006	BEA1	6,4	23	43	Adinkerke	51,07387000	2,59241000	0	3,412356180352130	15,1000000000000	55,0000000000000	13,38887567923330	13,43402225755170	2017_214	8	2017/08/02 00:00:00	13,480000	22,06333	17,2522044791667	587,7791021354166	404,918314
1,5	2017	214	BEA1007	BEA1	3,0	34	42	Adinkerke	51,07387000	2,59241000	0	3,412356180352130	15,1000000000000	55,0000000000000	13,38887567923330	13,43402225755170	2017_214	8	2017/08/02 00:00:00	13,480000	22,06333	17,2522044791667	587,7791021354166	404,918314
2,0	2017	214	BEA1008	BEA1	4,0	36	56	Adinkerke	51,07387000	2,59241000	0	3,412356180352130	15,1000000000000	55,0000000000000	13,38887567923330	13,43402225755170	2017_214	8	2017/08/02 00:00:00	13,480000	22,06333	17,2522044791667	587,7791021354166	404,918314
1,5	2017	214	BEA1009	BEA1	2,7	27	67	Adinkerke	51,07387000	2,59241000	0	3,412356180352130	15,1000000000000	55,0000000000000	13,38887567923330	13,43402225755170	2017_214	8	2017/08/02 00:00:00	13,480000	22,06333	17,2522044791667	587,7791021354166	404,918314
1,5	2017	214	BEA1010	BEA1	5,4	22	57	Adinkerke	51,07387000	2,59241000	0	3,412356180352130	15,1000000000000	55,0000000000000	13,38887567923330	13,43402225755170	2017_214	8	2017/08/02 00:00:00	13,480000	22,06333	17,2522044791667	587,7791021354166	404,918314
1,5	2017	214	BEA1011	BEA1	4,2	22	16	Adinkerke	51,07387000	2,59241000	0	3,412356180352130	15,1000000000000	55,0000000000000	13,38887567923330	13,43402225755170	2017_214	8	2017/08/02 00:00:00	13,480000	22,06333	17,2522044791667	587,7791021354166	404,918314
1,5	2017	214	BEA1012	BEA1	3,4	27	38	Adinkerke	51,07387000	2,59241000	0	3,412356180352130	15,1000000000000	55,0000000000000	13,38887567923330	13,43402225755170	2017_214	8	2017/08/02 00:00:00	13,480000	22,06333	17,2522044791667	587,7791021354166	404,918314
1,5	2017	214	BEA1013	BEA1	3,1	22	55	Adinkerke	51,07387000	2,59241000	0	3,412356180352130	15,1000000000000	55,0000000000000	13,38887567923330	13,43402225755170	2017_214	8	2017/08/02 00:00:00	13,480000	22,06333	17,2522044791667	587,7791021354166	404,918314
1,5	2017	214	BEA1014	BEA1	4,0	40	47	Adinkerke	51,07387000	2,59241000	0	3,412356180352130	15,1000000000000	55,0000000000000	13,38887567923330	13,43402225755170	2017_214	8	2017/08/02 00:00:00	13,480000	22,06333	17,2522044791667	587,7791021354166	404,918314
3,0	2017	214	GEE1001	GEE1	16,7	36	39	Elstal (Wustermark)	52,53659000	12,99645000	45	-0,634968972266435	16,8224303776992	41,7756962230077	23,06005369415280	10,70766855378280	2017_214	8	2017/08/02 00:00:00	13,480000	22,06333	17,2522044791667	587,7791021354166	404,918314
3,0	2017	214	GEE1002	GEE1	13,5	28	44	Elstal (Wustermark)	52,53659000	12,99645000	45	-0,634968972266435	16,8224303776992	41,7756962230077	23,06005369415280	10,70766855378280	2017_214	8	2017/08/02 00:00:00	13,480000	22,06333	17,2522044791667	587,7791021354166	404,918314
2,0	2017	214	GEE1003	GEE1	31,1	24	NA	Elstal (Wustermark)	52,53659000	12,99645000	45	-0,634968972266435	16,8224303776992	41,7756962230077	23,06005369415280	10,70766855378280	2017_214	8	2017/08/02 00:00:00	13,480000	22,06333	17,2522044791667	587,7791021354166	404,918314
2,5	2017	214	GEE1004	GEE1	4,9	23	53	Elstal (Wustermark)	52,53659000	12,99645000	45	-0,634968972266435	16,8224303776992	41,7756962230077	23,06005369415280	10,70766855378280	2017_214	8	2017/08/02 00:00:00	13,480000	22,06333	17,2522044791667	587,7791021354166	404,918314
1,5	2017	214	GEE1005	GEE1	3,3	22	54	Elstal (Wustermark)	52,53659000	12,99645000	45	-0,634968972266435	16,8224303776992	41,7756962230077	23,06005369415280	10,70766855378280	2017_214	8	2017/08/02 00:00:00	13,480000	22,06333	17,2522044791667	587,7791021354166	404,918314
2,0	2017	214	GEE1006	GEE1	5,8	21	55	Elstal (Wustermark)	52,53659000	12,99645000	45	-0,634968972266435	16,8224303776992	41,7756962230077	23,06005369415280	10,70766855378280	2017_214	8	2017/08/02 00:00:00	13,480000	22,06333	17,2522044791667	587,7791021354166	404,918314
1,0	2017	214	GEE1007	GEE1	9,0	14	37	Elstal (Wustermark)	52,53659000	12,99645000	45	-0,634968972266435	16,8224303776992	41,7756962230077	23,06005369415280	10,70766855378280	2017_214	8	2017/08/02 00:00:00	13,480000	22,06333	17,2522044791667	587,7791021354166	404,918314
1,5	2017	214	GEE1008	GEE1	11,0	21	27	Elstal (Wustermark)	52,53659000	12,99645000	45	-0,634968972266435	16,8224303776992	41,7756962230077	23,06005369415280	10,70766855378280	2017_214	8	2017/08/02 00:00:00	13,480000	22,06333	17,2522044791667	587,7791021354166	404,918314
2,5	2017	214	GEE1009	GEE1	10,0	25	47	Elstal (Wustermark)	52,53659000	12,99645000	45	-0,634968972266435	16,8224303776992	41,7756962230077	23,06005369415280	10,70766855378280	2017_214	8	2017/08/02 00:00:00	13,480000	22,06333	17,2522044791667	587,7791021354166	404,918314
2,0	2017	214	GEE1010	GEE1	8,3	30	44	Elstal (Wustermark)	52,53659000	12,99645000	45	-0,634968972266435	16,8224303776992	41,7756962230077	23,06005369415280	10,70766855378280	2017_214	8	2017/08/02 00:00:00	13,480000	22,06333	17,2522044791667	587,7791021354166	404,918314
2,0	2017	214	GEE1011	GEE1	13,8	19	41	Elstal (Wustermark)	52,53659000	12,99645000	45	-0,634968972266435	16,8224303776992	41,7756962230077	23,06005369415280	10,70766855378280	2017_214	8	2017/08/02 00:00:00	13,480000	22,06333	17,2522044791667	587,7791021354166	404,918314
2,5	2017	214	GEE1012	GEE1	20,9	30	36	Elstal (Wustermark)	52,53659000	12,99645000	45	-0,634968972266435	16,8224303776992	41,7756962230077	23,06005369415280	10,70766855378280	2017_214	8	2017/08/02 00:00:00	13,480000	22,06333	17,2522044791667	587,7791021354166	404,918314
1,0	2017	214	GEE1013	GEE1	4,2	17	43	Elstal (Wustermark)	52,53659000	12,99645000	45	-0,634968972266435	16,8224303776992	41,7756962230077	23,06005369415280	10,70766855378280	2017_214	8	2017/08/02 00:00:00	13,480000	22,06333	17,2522044791667	587,7791021354166	404,918314
1,5	2017	214	GEE1014	GEE1	10,3	16	47	Elstal (Wustermark)	52,53659000	12,99645000	45	-0,634968972266435	16,8224303776992	41,7756962230077	23,06005369415280	10,70766855378280	2017_214	8	2017/08/02 00:00:00	13,480000	22,06333	17,2522044791667	587,7791021354166	404,918314
2,0	2017	214	BEN2001	BEN2	4,2	37	33	Nieuwpoort (Ramskapelle)	51,10748000	2,75964000	-1	3,115678904097050	15,0000000000000	51,0000000000000	13,28466264659970	14,48541736506870	2017_214	8	2017/08/02 00:00:00	13,480000	22,06333	17,2522044791667	587,7791021354166	404,918314
1,5	2017	214	BEN2002	BEN2	2,5	33	47	Nieuwpoort (Ramskapelle)	51,10748000	2,75964000	-1	3,115678904097050	15,0000000000000	51,0000000000000	13,28466264659970	14,48541736506870	2017_214	8	2017/08/02 00:00:00	13,480000	22,06333	17,2522044791667	587,7791021354166	404,918314
1,0	2017	214	BEN2003	BEN2	2,9	35	53	Nieuwpoort (Ramskapelle)	51,10748000	2,75964000	-1	3,115678904097050	15,0000000000000	51,0000000000000	13,28466264659970	14,48541736506870	2017_214	8	2017/08/02 00:00:00	13,480000	22,06333	17,2522044791667	587,7791021354166	404,918314
1,5	2017	214	BEN2004	BEN2	3,5	34	49	Nieuwpoort (Ramskapelle)	51,10748000	2,75964000	-1	3,115678904097050	15,0000000000000	51,0000000000000	13,28466264659970	14,48541736506870	2017_214	8	2017/08/02 00:00:00	13,480000	22,06333	17,2522044791667	587,7791021354166	404,918314
2,0	2017	214	BEN2006	BEN2	5,4	33	60	Nieuwpoort (Ramskapelle)	51,10748000	2,75964000	-1	3,115678904097050	15,0000000000000	51,0000000000000	13,28466264659970	14,48541736506870	2017_214	8	2017/08/02 00:00:00	13,480000	22,06333	17,2522044791667	587,7791021354166	404,918314
1,0	2017	214	BEN2007	BEN2	2,3	15	79	Nieuwpoort (Ramskapelle)	51,10748000	2,75964000	-1	3,115678904097050	15,0000000000000	51,0000000000000	13,28466264659970	14,48541736506870	2017_214	8	2017/08/02 00:00:00	13,480000	22,06333	17,2522044791667	587,7791021354166	404,918314
2,5	2017	214	BEN2008	BEN2	4,6	36	50	Nieuwpoort (Ramskapelle)	51,10748000	2,75964000	-1	3,115678904097050	15,0000000000000	51,0000000000000	13,28466264659970	14,48541736506870	2017_214	8	2017/08/02 00:00:00	13,480000	22,06333	17,2522044791667	587,7791021354166	404,918314
1,5	2017	214	BEN2009	BEN2	2,9	31	53	Nieuwpoort (Ramskapelle)	51,10748000	2,75964000	-1	3,115678904097050	15,0000000000000	51,0000000000000	13,28466264659970	14,48541736506870	2017_214	8	2017/08/02 00:00:00	13,480000	22,06333	17,2522044791667	587,7791021354166	404,918314
2,0	2017	214	BEN2010	BEN2	2,8	19	51	Nieuwpoort (Ramskapelle)	51,10748000	2,75964000	-1	3,115678904097050	15,0000000000000	51,0000000000000	13,28466264659970	14,48541736506870	2017_214	8	2017/08/02 00:00:00	13,480000	22,06333	17,2522044791667	587,7791021354166	404,918314
1,5	2017	214	BEN2011	BEN2	2,6	17	54	Nieuwpoort (Ramskapelle)	51,10748000	2,75964000	-1	3,115678904097050	15,0000000000000	51,0000000000000	13,28466264659970	14,48541736506870	2017_214	8	2017/08/02 00:00:00	13,480000	22,06333	17,2522044791667	587,7791021354166	404,918314
1,5	2017	214	BEN2012	BEN2	2,6	13	60	Nieuwpoort (Ramskapelle)	51,10748000	2,75964000	-1	3,115678904097050	15,0000000000000	51,0000000000000	13,28466264659970	14,48541736506870	2017_214	8	2017/08/02 00:00:00	13,480000	22,06333	17,2522044791667	587,7791021354166	404,918314
1,0	2017	214	BEN2013	BEN2	1,7	16	63	Nieuwpoort (Ramskapelle)	51,10748000	2,75964000	-1	3,115678904097050	15,0000000000000	51,0000000000000	13,28466264659970	14,48541736506870	2017_214	8	2017/08/02 00:00:00	13,480000	22,06333	17,2522044791667	587,7791021354166	404,918314
1,5	2017	214	GEH2001	GEH2	8,3	25	61	Duisburg	51,44071300	6,67952300	30	1,900000000000000	16,5114345846154	69,0000000000000	15,48679821291220	13,38010601808540	2017_214	8	2017/08/02 00:00:00	13,480000	22,06333	17,2522044791667	587,7791021354166	404,918314
2,0	2017	214	GEH2002	GEH2	11,0	25	47	Duisburg	51,44071300	6,67952300	30	1,900000000000000	16,5114345846154	69,0000000000000	15,48679821291220	13,38010601808540	2017_214	8	2017/08/02 00:00:00	13,480000	22,06333	17,2522044791667	587,7791021354166	404,918314
1,0	2017	214	GEH2003	GEH2	4,5	28	57	Duisburg	51,44071300	6,67952300	30	1,900000000000000	16,5114345846154	69,0000000000000	15,48679821291220	13,38010601808540	2017_214	8	2017/08/02 00:00:00	13,480000	22,06333	17,2522044791667	587,7791021354166	404,918314
1,0	2017	214	GEH2004	GEH2	7,5	26	52	Duisburg	51,44071300	6,67952300	30	1,900000000000000	16,5114345846154	69,0000000000000	15,48679821291220	13,38010601808540	2017_214	8	2017/08/02 00:00:00	13,480000	22,06333	17,2522044791667	587,7791021354166	404,918314
1,5	2017	214	GEH2005	GEH2	7,5	44	36	Duisburg	51,44071300	6,67952300	30	1,900000000000000	16,5114345846154	69,0000000000000	15,48679821291220	13,38010601808540	2017_214	8	2017/08/02 00:00:00	13,480000	22,06333	17,2522044791667	587,7791021354166	404,918314
1,0	2017	214	GEH2006	GEH2	5,5	35	53	Duisburg	51,44071300	6,67952300	30	1,900000000000000	16,5114345846154	69,0000000000000	15,48679821291220	13,38010601808540	2017_214	8	2017/08/02 00:00:00	13,480000	22,06333	17,2522044791667	587,7791021354166	404,918314
1,0	2017	214	GEH2007	GEH2	6,3	31	52	Duisburg	51,44071300	6,67952300	30	1,900000000000000	16,5114345846154	69,0000000000000	15,48679821291220	13,38010601808540	2017_214	8	2017/08/02 00:00:00	13,480000	22,06333	17,2522044791667	587,7791021354166	404,918314
1,0	2017	214	GEH2008	GEH2	3,0	19	46	Duisburg	51,44071300	6,67952300	30	1,900000000000000	16,5114345846154	69,0000000000000	15,48679821291220	13,38010601808540	2017_214	8	2017/08/02 00:00:00	13,480000	22,06333	17,2522044791667	587,7791021354166	404,918314
1,0	2017	214	GEH2009	GEH2	3,6	16	62	Duisburg	51,44071300	6,67952300	30	1,900000000000000	16,5114345846154	69,0000000000000	15,48679821291220	13,38010601808540	2017_214	8	2017/08/02 00:00:00	13,480000	22,06333	17,2522044791667	587,7791021354166	404,918314
0,5	2017	214	GEH2010	GEH2	2,9	8	76	Duisburg	51,44071300	6,67952300	30	1,900000000000000	16,5114345846154	69,0000000000000	15,48679821291220	13,38010601808540	2017_214	8	2017/08/02 00:00:00	13,480000	22,06333	17,2522044791667	587,7791021354166	404,918314
1,0	2017	214	GEH2011	GEH2	3,7	16	38	Duisburg	51,44071300	6,67952300	30	1,900000000000000	16,5114345846154	69,0000000000000	15,48679821291220	13,38010601808540	2017_214	8	2017/08/02 00:00:00	13,480000	22,06333	17,2522044791667	587,7791021354166	404,918314
1,0	2017	214	GEH2012	GEH2	4,5	5	NA	Duisburg	51,44071300	6,67952300	30	1,900000000000000	16,5114345846154	69,0000000000000	15,48679821291220	13,38010601808540	2017_214	8	2017/08/02 00:00:00	13,480000	22,06333	17,2522044791667	587,7791021354166	404,918314
1,0	2017	214	GEH2013	GEH2	4,4	24	39	Duisburg	51,44071300	6,67952300	30	1,900000000000000	16,5114345846154	69,0000000000000	15,48679821291220	13,38010601808540	2017_214	8	2017/08/02 00:00:00	13,480000	22,06333	17,2522044791667	587,7791021354166	404,918314
0,5	2017	214	GEH2014	GEH2	2,6	26	42	Duisburg	51,44071300	6,67952300	30	1,900000000000000	16,5114345846154	69,0000000000000	15,48679821291220	13,38010601808540	2017_214	8	2017/08/02 00:00:00	13,480000	22,06333	17,2522044791667	587,7791021354166	404,918314
1,0	2017	214	HUN1001	HUN1	2,0	16	43	Nagyvenyim	46,93713400	18,80150300	137	-1,000000000000000	19,4098154641677	36,9018453583233	26,43605185493450	13,99844418514200	2017_214	8	2017/08/02 00:00:00	13,480000	22,06333	17,2522044791667	587,7791021354166	404,918314
1,5	2017	214	HUN1002	HUN1	7,2	34	41	Nagyvenyim	46,93713400	18,80150300	137	-1,000000000000000	19,4098154641677	36,9018453583233	26,43605185493450	13,99844418514200	2017_214	8	2017/08/02 00:00:00	13,480000	22,06333	17,2522044791667	587,7791021354166	404,918314
1,0	2017	214	HUN1003	HUN1	3,0	8	65	Nagyvenyim	46,93713400	18,80150300	137	-1,000000000000000	19,4098154641677	36,9018453583233	26,43605185493450	13,99844418514200	2017_214	8	2017/08/02 00:00:00	13,480000	22,06333	17,2522044791667	587,7791021354166	404,918314
1,5	2017	214	HUN1004	HUN1	5,0	37	33	Nagyvenyim	46,93713400	18,80150300	137	-1,000000000000000	19,4098154641677	36,9018453583233	26,43605185493450	13,99844418514200	2017_214	8	2017/08/02 00:00:00	13,480000	22,06333	17,2522044791667	587,7791021354166	404,918314
1,0	2017	214	HUN1005	HUN1	2,7	24	58	Nagyvenyim	46,93713400	18,80150300	137	-1,000000000000000	19,4098154641677	36,9018453583233	26,43605185493450	13,99844418514200	2017_214	8	2017/08/02 00:00:00	13,480000	22,06333	17,2522044791667	587,7791021354166	404,918314
1,0	2017	214	HUN1007	HUN1	4,5	18	45	Nagyvenyim	46,93713400	18,80150300	137	-1,000000000000000	19,4098154641677	36,9018453583233	26,43605185493450	13,99844418514200	2017_214	8	2017/08/02 00:00:00	13,480000	22,06333	17,2522044791667	587,7791021354166	404,918314
2,0	2017	214	BEGE2001	BEGE2	1,7	40	44	Gent	51,04995311	3,69436577	6	2,699820671937220	15,8000000000000	62,0000000000000	13,73336005643630	NA	2017_214	8	2017/08/02 00:00:00	13,480000	22,06333	17,2522044791667	587,7791021354166	404,918314
1,5	2017	214	BEGE2002	BEGE2	1,8	40	49	Gent	51,04995311	3,69436577	6	2,699820671937220	15,8000000000000	62,0000000000000	13,73336005643630	NA	2017_214	8	2017/08/02 00:00:00	13,480000	22,06333	17,2522044791667	587,7791021354166	404,918314
1,0	2017	214	BEGE2003	BEGE2	3,0	38	44	Gent	51,04995311	3,69436577	6	2,699820671937220	15,8000000000000	62,0000000000000	13,73336005643630	NA	2017_214	8	2017/08/02 00:00:00	13,480000	22,06333	17,2522044791667	587,7791021354166	404,918314
1,5	2017	214	BEGE2004	BEGE2	2,8	36	34	Gent	51,04995311	3,69436577	6	2,699820671937220	15,8000000000000	62,0000000000000	13,73336005643630	NA	2017_214	8	2017/08/02 00:00:00	13,480000	22,06333	17,2522044791667	587,7791021354166	404,918314
1,5	2017	214	BEGE2005	BEGE2	3,2	20	51	Gent	51,04995311	3,69436577	6	2,699820671937220	15,8000000000000	62,0000000000000	13,73336005643630	NA	2017_214	8	2017/08/02 00:00:00	13,480000	22,06333	17,2522044791667	587,7791021354166	404,918314
1,0	2017	214	BEGE2006	BEGE2	1,8	27	51	Gent	51,04995311	3,69436577	6	2,699820671937220	15,8000000000000	62,0000000000000	13,73336005643630	NA	2017_214	8	2017/08/02 00:00:00	13,480000	22,06333	17,2522044791667	587,7791021354166	404,918314
1,0	2017	214	BEGE2007	BEGE2	2,6	30	52	Gent	51,04995311	3,69436577	6	2,699820671937220	15,8000000000000	62,0000000000000	13,73336005643630	NA	2017_214	8	2017/08/02 00:00:00	13,480000	22,06333	17,2522044791667	587,7791021354166	404,918314
1,5	2017	214	GEB1001	GEB1	22,9	15	40	Berlin	52,43473300	13,25046100	45	-0,800000000000000	16,8786087443451	42,1678789157511	23,16723462083380	10,95263020151790	2017_214	8	2017/08/02 00:00:00	13,480000	22,06333	17,2522044791667	587,7791021354166	404,918314
1,5	2017	214	GEB1003	GEB1	28,1	18	39	Berlin	52,43473300	13,25046100	45	-0,800000000000000	16,8786087443451	42,1678789157511	23,16723462083380	10,95263020151790	2017_214	8	2017/08/02 00:00:00	13,480000	22,06333	17,2522044791667	587,7791021354166	404,918314
1,5	2017	214	GEB1004	GEB1	2,3	29	51	Berlin	52,43473300	13,25046100	45	-0,800000000000000	16,8786087443451	42,1678789157511	23,16723462083380	10,95263020151790	2017_214	8	2017/08/02 00:00:00	13,480000	22,06333	17,2522044791667	587,7791021354166	404,918314
1,0	2017	214	GEB1005	GEB1	3,6	30	54	Berlin	52,43473300	13,25046100	45	-0,800000000000000	16,8786087443451	42,1678789157511	23,16723462083380	10,95263020151790	2017_214	8	2017/08/02 00:00:00	13,480000	22,06333	17,2522044791667	587,7791021354166	404,918314
1,0	2017	214	GEB1006	GEB1	3,2	15	56	Berlin	52,43473300	13,25046100	45	-0,800000000000000	16,8786087443451	42,1678789157511	23,16723462083380	10,95263020151790	2017_214	8	2017/08/02 00:00:00	13,480000	22,06333	17,2522044791667	587,7791021354166	404,918314
1,0	2017	214	GEB3001	GEB3	5,2	24	56	Berlin	52,43473300	13,25046100	45	-0,800000000000000	16,8786087443451	42,1678789157511	23,16723462083380	13,18705259881730	2017_214	8	2017/08/02 00:00:00	13,480000	22,06333	17,2522044791667	587,7791021354166	404,918314
2,0	2017	214	GEB3002	GEB3	28,5	22	49	Berlin	52,43473300	13,25046100	45	-0,800000000000000	16,8786087443451	42,1678789157511	23,16723462083380	13,18705259881730	2017_214	8	2017/08/02 00:00:00	13,480000	22,06333	17,2522044791667	587,7791021354166	404,918314
1,5	2017	214	GEB3003	GEB3	4,4	15	66	Berlin	52,43473300	13,25046100	45	-0,800000000000000	16,8786087443451	42,1678789157511	23,16723462083380	13,18705259881730	2017_214	8	2017/08/02 00:00:00	13,480000	22,06333	17,2522044791667	587,7791021354166	404,918314
1,5	2017	214	GEB3004	GEB3	14,1	15	48	Berlin	52,43473300	13,25046100	45	-0,800000000000000	16,8786087443451	42,1678789157511	23,16723462083380	13,18705259881730	2017_214	8	2017/08/02 00:00:00	13,480000	22,06333	17,2522044791667	587,7791021354166	404,918314
1,5	2017	214	GEB3005	GEB3	8,2	13	47	Berlin	52,43473300	13,25046100	45	-0,800000000000000	16,8786087443451	42,1678789157511	23,16723462083380	13,18705259881730	2017_214	8	2017/08/02 00:00:00	13,480000	22,06333	17,2522044791667	587,7791021354166	404,918314
1,0	2017	214	GEB3006	GEB3	6,9	13	63	Berlin	52,43473300	13,25046100	45	-0,800000000000000	16,8786087443451	42,1678789157511	23,16723462083380	13,18705259881730	2017_214	8	2017/08/02 00:00:00	13,480000	22,06333	17,2522044791667	587,7791021354166	404,918314
1,0	2017	214	ITS8014	GEB3	5,7	16	65	Berlin	52,43473300	13,25046100	45	-0,800000000000000	16,8786087443451	42,1678789157511	23,16723462083380	13,18705259881730	2017_214	8	2017/08/02 00:00:00	13,480000	22,06333	17,2522044791667	587,7791021354166	404,918314
1,0	2017	214	GEB3007	GEB3	5,7	19	45	Berlin	52,43473300	13,25046100	45	-0,800000000000000	16,8786087443451	42,1678789157511	23,16723462083380	13,18705259881730	2017_214	8	2017/08/02 00:00:00	13,480000	22,06333	17,2522044791667	587,7791021354166	404,918314
1,0	2017	214	CZP3001	CZP3	2,6	18	59	Prague	50,02272000	14,63161300	320	-1,400000000000000	16,2576351875796	23,2737246315790	25,43927830739160	13,10640907697030	2017_214	8	2017/08/02 00:00:00	13,480000	22,06333	17,2522044791667	587,7791021354166	404,918314
1,0	2017	214	CZP3005	CZP3	2,5	7	50	Prague	50,02272000	14,63161300	320	-1,400000000000000	16,2576351875796	23,2737246315790	25,43927830739160	13,10640907697030	2017_214	8	2017/08/02 00:00:00	13,480000	22,06333	17,2522044791667	587,7791021354166	404,918314
1,0	2017	214	CZP3007	CZP3	3,3	13	35	Prague	50,02272000	14,63161300	320	-1,400000000000000	16,2576351875796	23,2737246315790	25,43927830739160	13,10640907697030	2017_214	8	2017/08/02 00:00:00	13,480000	22,06333	17,2522044791667	587,7791021354166	404,918314
1,0	2017	214	CZP3008	CZP3	2,5	18	41	Prague	50,02272000	14,63161300	320	-1,400000000000000	16,2576351875796	23,2737246315790	25,43927830739160	13,10640907697030	2017_214	8	2017/08/02 00:00:00	13,480000	22,06333	17,2522044791667	587,7791021354166	404,918314
1,5	2017	214	CZP3009	CZP3	2,2	23	43	Prague	50,02272000	14,63161300	320	-1,400000000000000	16,2576351875796	23,2737246315790	25,43927830739160	13,10640907697030	2017_214	8	2017/08/02 00:00:00	13,480000	22,06333	17,2522044791667	587,7791021354166	404,918314
1,0	2017	214	CZP3010	CZP3	3,0	21	47	Prague	50,02272000	14,63161300	320	-1,400000000000000	16,2576351875796	23,2737246315790	25,43927830739160	13,10640907697030	2017_214	8	2017/08/02 00:00:00	13,480000	22,06333	17,2522044791667	587,7791021354166	404,918314
1,0	2017	214	CZP3011	CZP3	3,4	17	44	Prague	50,02272000	14,63161300	320	-1,400000000000000	16,2576351875796	23,2737246315790	25,43927830739160	13,10640907697030	2017_214	8	2017/08/02 00:00:00	13,480000	22,06333	17,2522044791667	587,7791021354166	404,918314
1,0	2017	214	CZP3013	CZP3	2,2	7	38	Prague	50,02272000	14,63161300	320	-1,400000000000000	16,2576351875796	23,2737246315790	25,43927830739160	13,10640907697030	2017_214	8	2017/08/02 00:00:00	13,480000	22,06333	17,2522044791667	587,7791021354166	404,918314
0,5	2017	214	BEA001	BEA	4,9	18	31	Aywalle	50,46124500	5,65920700	255	1,602358527094940	15,5747389656749	77,2092546104144	19,29774957845230	12,34140715109570	2017_214	8	2017/08/02 00:00:00	13,480000	22,06333	17,2522044791667	587,7791021354166	404,918314
1,0	2017	214	BEA002	BEA	4,1	14	35	Aywalle	50,46124500	5,65920700	255	1,602358527094940	15,5747389656749	77,2092546104144	19,29774957845230	12,34140715109570	2017_214	8	2017/08/02 00:00:00	13,480000	22,06333	17,2522044791667	587,7791021354166	404,918314
1,0	2017	214	BEA003	BEA	4,4	17	46	Aywalle	50,46124500	5,65920700	255	1,602358527094940	15,5747389656749	77,2092546104144	19,29774957845230	12,34140715109570	2017_214	8	2017/08/02 00:00:00	13,480000	22,06333	17,2522044791667	587,7791021354166	404,918314
1,0	2017	214	BEA004	BEA	3,8	24	38	Aywalle	50,46124500	5,65920700	255	1,602358527094940	15,5747389656749	77,2092546104144	19,29774957845230	12,34140715109570	2017_214	8	2017/08/02 00:00:00	13,480000	22,06333	17,2522044791667	587,7791021354166	404,918314
1,0	2017	214	BEA005	BEA	2,6	16	36	Aywalle	50,46124500	5,65920700	255	1,602358527094940	15,5747389656749	77,2092546104144	19,29774957845230	12,34140715109570	2017_214	8	2017/08/02 00:00:00	13,480000	22,06333	17,2522044791667	587,7791021354166	404,918314
1,0	2017	214	BEA006	BEA	2,6	28	48	Aywalle	50,46124500	5,65920700	255	1,602358527094940	15,5747389656749	77,2092546104144	19,29774957845230	12,34140715109570	2017_214	8	2017/08/02 00:00:00	13,480000	22,06333	17,2522044791667	587,7791021354166	404,918314
1,0	2017	214	BEA007	BEA	2,8	24	28	Aywalle	50,46124500	5,65920700	255	1,602358527094940	15,5747389656749	77,2092546104144	19,29774957845230	12,34140715109570	2017_214	8	2017/08/02 00:00:00	13,480000	22,06333	17,2522044791667	587,7791021354166	404,918314
1,0	2017	214	BEA008	BEA	1,7	27	40	Aywalle	50,46124500	5,65920700	255	1,602358527094940	15,5747389656749	77,2092546104144	19,29774957845230	12,34140715109570	2017_214	8	2017/08/02 00:00:00	13,480000	22,06333	17,2522044791667	587,7791021354166	404,918314
1,0	2017	214	BEA009	BEA	6,5	5	47	Aywalle	50,46124500	5,65920700	255	1,602358527094940	15,5747389656749	77,2092546104144	19,29774957845230	12,34140715109570	2017_214	8	2017/08/02 00:00:00	13,480000	22,06333	17,2522044791667	587,7791021354166	404,918314
1,5	2017	214	BEA010	BEA	5,8	20	43	Aywalle	50,46124500	5,65920700	255	1,602358527094940	15,5747389656749	77,2092546104144	19,29774957845230	12,34140715109570	2017_214	8	2017/08/02 00:00:00	13,480000	22,06333	17,2522044791667	587,7791021354166	404,918314
1,0	2017	214	BEA011	BEA	2,2	22	55	Aywalle	50,46124500	5,65920700	255	1,602358527094940	15,5747389656749	77,2092546104144	19,29774957845230	12,34140715109570	2017_214	8	2017/08/02 00:00:00	13,480000	22,06333	17,2522044791667	587,7791021354166	404,918314
1,0	2017	214	BEA012	BEA	2,7	25	32	Aywalle	50,46124500	5,65920700	255	1,602358527094940	15,5747389656749	77,2092546104144	19,29774957845230	12,34140715109570	2017_214	8	2017/08/02 00:00:00	13,480000	22,06333	17,2522044791667	587,7791021354166	404,918314
0,5	2017	214	BEA013	BEA	4,8	22	49	Aywalle	50,46124500	5,65920700	255	1,602358527094940	15,5747389656749	77,2092546104144	19,29774957845230	12,34140715109570	2017_214	8	2017/08/02 00:00:00	13,480000	22,06333	17,2522044791667	587,7791021354166	404,918314
1,0	2017	214	BEA014	BEA	3,5	20	49	Aywalle	50,46124500	5,65920700	255	1,602358527094940	15,5747389656749	77,2092546104144	19,29774957845230	12,34140715109570	2017_214	8	2017/08/02 00:00:00	13,480000	22,06333	17,2522044791667	587,7791021354166	404,918314
1,0	2017	214	FRG1001	FRG1	3,0	42	32	Ghyvelde	51,06537000	2,54571000	0	3,551480213321120	15,1590258114899	55,0000000000000	13,34650673505710	13,33228445563250	2017_214	8	2017/08/02 00:00:00	13,480000	22,06333	17,2522044791667	587,7791021354166	404,918314
1,5	2017	214	FRG1002	FRG1	2,5	27	40	Ghyvelde	51,06537000	2,54571000	0	3,551480213321120	15,1590258114899	55,0000000000000	13,34650673505710	13,33228445563250	2017_214	8	2017/08/02 00:00:00	13,480000	22,06333	17,2522044791667	587,7791021354166	404,918314
2,0	2017	214	FRG1003	FRG1	4,2	32	36	Ghyvelde	51,06537000	2,54571000	0	3,551480213321120	15,1590258114899	55,0000000000000	13,34650673505710	13,33228445563250	2017_214	8	2017/08/02 00:00:00	13,480000	22,06333	17,2522044791667	587,7791021354166	404,918314
1,0	2017	214	FRG1004	FRG1	3,8	41	41	Ghyvelde	51,06537000	2,54571000	0	3,551480213321120	15,1590258114899	55,0000000000000	13,34650673505710	13,33228445563250	2017_214	8	2017/08/02 00:00:00	13,480000	22,06333	17,2522044791667	587,7791021354166	404,918314
1,5	2017	214	FRG1005	FRG1	2,6	37	37	Ghyvelde	51,06537000	2,54571000	0	3,551480213321120	15,1590258114899	55,0000000000000	13,34650673505710	13,33228445563250	2017_214	8	2017/08/02 00:00:00	13,480000	22,06333	17,2522044791667	587,7791021354166	404,918314
1,5	2017	214	FRG1006	FRG1	3,4	41	59	Ghyvelde	51,06537000	2,54571000	0	3,551480213321120	15,1590258114899	55,0000000000000	13,34650673505710	13,33228445563250	2017_214	8	2017/08/02 00:00:00	13,480000	22,06333	17,2522044791667	587,7791021354166	404,918314
1,0	2017	214	FRG1007	FRG1	2,1	26	43	Ghyvelde	51,06537000	2,54571000	0	3,551480213321120	15,1590258114899	55,0000000000000	13,34650673505710	13,33228445563250	2017_214	8	2017/08/02 00:00:00	13,480000	22,06333	17,2522044791667	587,7791021354166	404,918314
2,0	2017	214	FRG1008	FRG1	2,6	25	33	Ghyvelde	51,06537000	2,54571000	0	3,551480213321120	15,1590258114899	55,0000000000000	13,34650673505710	13,33228445563250	2017_214	8	2017/08/02 00:00:00	13,480000	22,06333	17,2522044791667	587,7791021354166	404,918314
1,5	2017	214	FRG1009	FRG1	2,9	21	49	Ghyvelde	51,06537000	2,54571000	0	3,551480213321120	15,1590258114899	55,0000000000000	13,34650673505710	13,33228445563250	2017_214	8	2017/08/02 00:00:00	13,480000	22,06333	17,2522044791667	587,7791021354166	404,918314
1,5	2017	214	FRG1010	FRG1	3,8	9	47	Ghyvelde	51,06537000	2,54571000	0	3,551480213321120	15,1590258114899	55,0000000000000	13,34650673505710	13,33228445563250	2017_214	8	2017/08/02 00:00:00	13,480000	22,06333	17,2522044791667	587,7791021354166	404,918314
2,0	2017	214	FRG1011	FRG1	1,8	31	39	Ghyvelde	51,06537000	2,54571000	0	3,551480213321120	15,1590258114899	55,0000000000000	13,34650673505710	13,33228445563250	2017_214	8	2017/08/02 00:00:00	13,480000	22,06333	17,2522044791667	587,7791021354166	404,918314
1,5	2017	214	FRG1012	FRG1	4,1	28	43	Ghyvelde	51,06537000	2,54571000	0	3,551480213321120	15,1590258114899	55,0000000000000	13,34650673505710	13,33228445563250	2017_214	8	2017/08/02 00:00:00	13,480000	22,06333	17,2522044791667	587,7791021354166	404,918314
2,0	2017	214	FRG1013	FRG1	5,3	42	35	Ghyvelde	51,06537000	2,54571000	0	3,551480213321120	15,1590258114899	55,0000000000000	13,34650673505710	13,33228445563250	2017_214	8	2017/08/02 00:00:00	13,480000	22,06333	17,2522044791667	587,7791021354166	404,918314
1,5	2017	214	FRG1014	FRG1	3,4	31	55	Ghyvelde	51,06537000	2,54571000	0	3,551480213321120	15,1590258114899	55,0000000000000	13,34650673505710	13,33228445563250	2017_214	8	2017/08/02 00:00:00	13,480000	22,06333	17,2522044791667	587,7791021354166	404,918314
2,0	2017	214	HUN3001	HUN3	2,4	16	44	Nagyvenyim	46,93713400	18,80150300	137	-1,000000000000000	19,4098154641677	36,9018453583233	26,43605185493450	12,14463152083910	2017_214	8	2017/08/02 00:00:00	13,480000	22,06333	17,2522044791667	587,7791021354166	404,918314
1,0	2017	214	HUN3002	HUN3	2,9	30	27	Nagyvenyim	46,93713400	18,80150300	137	-1,000000000000000	19,4098154641677	36,9018453583233	26,43605185493450	12,14463152083910	2017_214	8	2017/08/02 00:00:00	13,480000	22,06333	17,2522044791667	587,7791021354166	404,918314
1,0	2017	214	HUN3003	HUN3	1,8	14	52	Nagyvenyim	46,93713400	18,80150300	137	-1,000000000000000	19,4098154641677	36,9018453583233	26,43605185493450	12,14463152083910	2017_214	8	2017/08/02 00:00:00	13,480000	22,06333	17,2522044791667	587,7791021354166	404,918314
1,5	2017	214	HUN3004	HUN3	2,0	23	39	Nagyvenyim	46,93713400	18,80150300	137	-1,000000000000000	19,4098154641677	36,9018453583233	26,43605185493450	12,14463152083910	2017_214	8	2017/08/02 00:00:00	13,480000	22,06333	17,2522044791667	587,7791021354166	404,918314
1,0	2017	214	HUN3005	HUN3	1,8	26	43	Nagyvenyim	46,93713400	18,80150300	137	-1,000000000000000	19,4098154641677	36,9018453583233	26,43605185493450	12,14463152083910	2017_214	8	2017/08/02 00:00:00	13,480000	22,06333	17,2522044791667	587,7791021354166	404,918314
1,5	2017	214	HUN3006	HUN3	1,7	6	43	Nagyvenyim	46,93713400	18,80150300	137	-1,000000000000000	19,4098154641677	36,9018453583233	26,43605185493450	12,14463152083910	2017_214	8	2017/08/02 00:00:00	13,480000	22,06333	17,2522044791667	587,7791021354166	404,918314
1,0	2017	214	HUN3007	HUN3	3,0	18	51	Nagyvenyim	46,93713400	18,80150300	137	-1,000000000000000	19,4098154641677	36,9018453583233	26,43605185493450	12,14463152083910	2017_214	8	2017/08/02 00:00:00	13,480000	22,06333	17,2522044791667	587,7791021354166	404,918314
1,5	2017	214	BEG2002	BEG2	4,4	51	50	Geraardsbergen (Nieuwenhove)	50,78881100	3,99247500	57	2,100000000000000	16,0033251790931	66,6572406334099	14,98567004840520	13,06103575832310	2017_214	8	2017/08/02 00:00:00	13,480000	22,06333	17,2522044791667	587,7791021354166	404,918314
1,5	2017	214	BEG2003	BEG2	8,7	31	54	Geraardsbergen (Nieuwenhove)	50,78881100	3,99247500	57	2,100000000000000	16,0033251790931	66,6572406334099	14,98567004840520	13,06103575832310	2017_214	8	2017/08/02 00:00:00	13,480000	22,06333	17,2522044791667	587,7791021354166	404,918314
1,5	2017	214	BEG2004	BEG2	6,8	27	28	Geraardsbergen (Nieuwenhove)	50,78881100	3,99247500	57	2,100000000000000	16,0033251790931	66,6572406334099	14,98567004840520	13,06103575832310	2017_214	8	2017/08/02 00:00:00	13,480000	22,06333	17,2522044791667	587,7791021354166	404,918314
1,5	2017	214	BEG2005	BEG2	4,8	22	18	Geraardsbergen (Nieuwenhove)	50,78881100	3,99247500	57	2,100000000000000	16,0033251790931	66,6572406334099	14,98567004840520	13,06103575832310	2017_214	8	2017/08/02 00:00:00	13,480000	22,06333	17,2522044791667	587,7791021354166	404,918314
1,0	2017	214	BEG2006	BEG2	2,9	43	28	Geraardsbergen (Nieuwenhove)	50,78881100	3,99247500	57	2,100000000000000	16,0033251790931	66,6572406334099	14,98567004840520	13,06103575832310	2017_214	8	2017/08/02 00:00:00	13,480000	22,06333	17,2522044791667	587,7791021354166	404,918314
1,5	2017	214	BEG2007	BEG2	4,2	41	44	Geraardsbergen (Nieuwenhove)	50,78881100	3,99247500	57	2,100000000000000	16,0033251790931	66,6572406334099	14,98567004840520	13,06103575832310	2017_214	8	2017/08/02 00:00:00	13,480000	22,06333	17,2522044791667	587,7791021354166	404,918314
1,0	2017	214	BEG2008	BEG2	7,1	40	36	Geraardsbergen (Nieuwenhove)	50,78881100	3,99247500	57	2,100000000000000	16,0033251790931	66,6572406334099	14,98567004840520	13,06103575832310	2017_214	8	2017/08/02 00:00:00	13,480000	22,06333	17,2522044791667	587,7791021354166	404,918314
1,5	2017	214	BEG2009	BEG2	6,8	34	47	Geraardsbergen (Nieuwenhove)	50,78881100	3,99247500	57	2,100000000000000	16,0033251790931	66,6572406334099	14,98567004840520	13,06103575832310	2017_214	8	2017/08/02 00:00:00	13,480000	22,06333	17,2522044791667	587,7791021354166	404,918314
1,5	2017	214	BEG2010	BEG2	8,7	33	57	Geraardsbergen (Nieuwenhove)	50,78881100	3,99247500	57	2,100000000000000	16,0033251790931	66,6572406334099	14,98567004840520	13,06103575832310	2017_214	8	2017/08/02 00:00:00	13,480000	22,06333	17,2522044791667	587,7791021354166	404,918314
1,5	2017	214	BEG2011	BEG2	4,0	39	53	Geraardsbergen (Nieuwenhove)	50,78881100	3,99247500	57	2,100000000000000	16,0033251790931	66,6572406334099	14,98567004840520	13,06103575832310	2017_214	8	2017/08/02 00:00:00	13,480000	22,06333	17,2522044791667	587,7791021354166	404,918314
1,5	2017	214	BEG2012	BEG2	6,0	38	40	Geraardsbergen (Nieuwenhove)	50,78881100	3,99247500	57	2,100000000000000	16,0033251790931	66,6572406334099	14,98567004840520	13,06103575832310	2017_214	8	2017/08/02 00:00:00	13,480000	22,06333	17,2522044791667	587,7791021354166	404,918314
1,0	2017	214	BEG2013	BEG2	5,9	36	46	Geraardsbergen (Nieuwenhove)	50,78881100	3,99247500	57	2,100000000000000	16,0033251790931	66,6572406334099	14,98567004840520	13,06103575832310	2017_214	8	2017/08/02 00:00:00	13,480000	22,06333	17,2522044791667	587,7791021354166	404,918314
1,0	2017	214	BEG2014	BEG2	8,0	29	43	Geraardsbergen (Nieuwenhove)	50,78881100	3,99247500	57	2,100000000000000	16,0033251790931	66,6572406334099	14,98567004840520	13,06103575832310	2017_214	8	2017/08/02 00:00:00	13,480000	22,06333	17,2522044791667	587,7791021354166	404,918314
1,0	2017	214	BAZ1002	BAZ1	14,2	37	46	�epce	44,42868400	18,03808400	233	0,292581880525183	19,0243918390330	64,5579228851262	24,13681251189060	13,49674216568410	2017_214	8	2017/08/02 00:00:00	13,480000	22,06333	17,2522044791667	587,7791021354166	404,918314
1,5	2017	214	BAZ1003	BAZ1	14,1	33	47	�epce	44,42868400	18,03808400	233	0,292581880525183	19,0243918390330	64,5579228851262	24,13681251189060	13,49674216568410	2017_214	8	2017/08/02 00:00:00	13,480000	22,06333	17,2522044791667	587,7791021354166	404,918314
1,0	2017	214	BAZ1004	BAZ1	20,9	42	48	�epce	44,42868400	18,03808400	233	0,292581880525183	19,0243918390330	64,5579228851262	24,13681251189060	13,49674216568410	2017_214	8	2017/08/02 00:00:00	13,480000	22,06333	17,2522044791667	587,7791021354166	404,918314
1,5	2017	214	BAZ1007	BAZ1	16,7	37	34	�epce	44,42868400	18,03808400	233	0,292581880525183	19,0243918390330	64,5579228851262	24,13681251189060	13,49674216568410	2017_214	8	2017/08/02 00:00:00	13,480000	22,06333	17,2522044791667	587,7791021354166	404,918314
1,5	2017	214	BAZ1008	BAZ1	17,8	35	57	�epce	44,42868400	18,03808400	233	0,292581880525183	19,0243918390330	64,5579228851262	24,13681251189060	13,49674216568410	2017_214	8	2017/08/02 00:00:00	13,480000	22,06333	17,2522044791667	587,7791021354166	404,918314
1,5	2017	214	BAZ1009	BAZ1	18,2	35	58	�epce	44,42868400	18,03808400	233	0,292581880525183	19,0243918390330	64,5579228851262	24,13681251189060	13,49674216568410	2017_214	8	2017/08/02 00:00:00	13,480000	22,06333	17,2522044791667	587,7791021354166	404,918314
1,5	2017	214	BAZ1010	BAZ1	13,5	36	70	�epce	44,42868400	18,03808400	233	0,292581880525183	19,0243918390330	64,5579228851262	24,13681251189060	13,49674216568410	2017_214	8	2017/08/02 00:00:00	13,480000	22,06333	17,2522044791667	587,7791021354166	404,918314
1,5	2017	214	BAZ1011	BAZ1	12,5	28	55	�epce	44,42868400	18,03808400	233	0,292581880525183	19,0243918390330	64,5579228851262	24,13681251189060	13,49674216568410	2017_214	8	2017/08/02 00:00:00	13,480000	22,06333	17,2522044791667	587,7791021354166	404,918314
1,5	2017	214	BAZ1012	BAZ1	16,5	25	38	�epce	44,42868400	18,03808400	233	0,292581880525183	19,0243918390330	64,5579228851262	24,13681251189060	13,49674216568410	2017_214	8	2017/08/02 00:00:00	13,480000	22,06333	17,2522044791667	587,7791021354166	404,918314
1,0	2017	214	BAZ1013	BAZ1	17,9	26	50	�epce	44,42868400	18,03808400	233	0,292581880525183	19,0243918390330	64,5579228851262	24,13681251189060	13,49674216568410	2017_214	8	2017/08/02 00:00:00	13,480000	22,06333	17,2522044791667	587,7791021354166	404,918314
1,0	2017	214	BAZ1014	BAZ1	17,8	37	60	�epce	44,42868400	18,03808400	233	0,292581880525183	19,0243918390330	64,5579228851262	24,13681251189060	13,49674216568410	2017_214	8	2017/08/02 00:00:00	13,480000	22,06333	17,2522044791667	587,7791021354166	404,918314
1,5	2017	214	UKD3001	UKD3	2,2	15	50	Dalkeith	55,89000000	-3,07050000	57	2,910800959254020	13,4000000000000	60,0000000000000	21,20546846717830	15,37361458705760	2017_214	8	2017/08/02 00:00:00	13,480000	22,06333	17,2522044791667	587,7791021354166	404,918314
1,0	2017	214	UKD3003	UKD3	5,4	22	43	Dalkeith	55,89000000	-3,07050000	57	2,910800959254020	13,4000000000000	60,0000000000000	21,20546846717830	15,37361458705760	2017_214	8	2017/08/02 00:00:00	13,480000	22,06333	17,2522044791667	587,7791021354166	404,918314
1,0	2017	214	UKD3004	UKD3	2,3	42	52	Dalkeith	55,89000000	-3,07050000	57	2,910800959254020	13,4000000000000	60,0000000000000	21,20546846717830	15,37361458705760	2017_214	8	2017/08/02 00:00:00	13,480000	22,06333	17,2522044791667	587,7791021354166	404,918314
1,0	2017	214	UKD3005	UKD3	1,9	30	60	Dalkeith	55,89000000	-3,07050000	57	2,910800959254020	13,4000000000000	60,0000000000000	21,20546846717830	15,37361458705760	2017_214	8	2017/08/02 00:00:00	13,480000	22,06333	17,2522044791667	587,7791021354166	404,918314
1,5	2017	214	UKD3006	UKD3	2,5	14	35	Dalkeith	55,89000000	-3,07050000	57	2,910800959254020	13,4000000000000	60,0000000000000	21,20546846717830	15,37361458705760	2017_214	8	2017/08/02 00:00:00	13,480000	22,06333	17,2522044791667	587,7791021354166	404,918314
1,0	2017	214	UKD3007	UKD3	10,9	22	50	Dalkeith	55,89000000	-3,07050000	57	2,910800959254020	13,4000000000000	60,0000000000000	21,20546846717830	15,37361458705760	2017_214	8	2017/08/02 00:00:00	13,480000	22,06333	17,2522044791667	587,7791021354166	404,918314
1,0	2017	214	UKD3008	UKD3	2,5	40	54	Dalkeith	55,89000000	-3,07050000	57	2,910800959254020	13,4000000000000	60,0000000000000	21,20546846717830	15,37361458705760	2017_214	8	2017/08/02 00:00:00	13,480000	22,06333	17,2522044791667	587,7791021354166	404,918314
1,5	2017	214	UKD3009	UKD3	2,6	32	41	Dalkeith	55,89000000	-3,07050000	57	2,910800959254020	13,4000000000000	60,0000000000000	21,20546846717830	15,37361458705760	2017_214	8	2017/08/02 00:00:00	13,480000	22,06333	17,2522044791667	587,7791021354166	404,918314
1,5	2017	214	UKD3010	UKD3	9,1	33	48	Dalkeith	55,89000000	-3,07050000	57	2,910800959254020	13,4000000000000	60,0000000000000	21,20546846717830	15,37361458705760	2017_214	8	2017/08/02 00:00:00	13,480000	22,06333	17,2522044791667	587,7791021354166	404,918314
1,5	2017	214	UKD3011	UKD3	2,8	36	48	Dalkeith	55,89000000	-3,07050000	57	2,910800959254020	13,4000000000000	60,0000000000000	21,20546846717830	15,37361458705760	2017_214	8	2017/08/02 00:00:00	13,480000	22,06333	17,2522044791667	587,7791021354166	404,918314
1,0	2017	214	UKD3012	UKD3	2,5	17	64	Dalkeith	55,89000000	-3,07050000	57	2,910800959254020	13,4000000000000	60,0000000000000	21,20546846717830	15,37361458705760	2017_214	8	2017/08/02 00:00:00	13,480000	22,06333	17,2522044791667	587,7791021354166	404,918314
1,0	2017	214	UKD3013	UKD3	2,4	19	46	Dalkeith	55,89000000	-3,07050000	57	2,910800959254020	13,4000000000000	60,0000000000000	21,20546846717830	15,37361458705760	2017_214	8	2017/08/02 00:00:00	13,480000	22,06333	17,2522044791667	587,7791021354166	404,918314
1,0	2017	214	UKD3014	UKD3	2,7	31	66	Dalkeith	55,89000000	-3,07050000	57	2,910800959254020	13,4000000000000	60,0000000000000	21,20546846717830	15,37361458705760	2017_214	8	2017/08/02 00:00:00	13,480000	22,06333	17,2522044791667	587,7791021354166	404,918314
1,5	2017	214	UKD1001	UKD1	23,1	22	56	Dalkeith	55,89000000	-3,07050000	57	2,910800959254020	13,4000000000000	60,0000000000000	21,20546846717830	11,04023292747490	2017_214	8	2017/08/02 00:00:00	13,480000	22,06333	17,2522044791667	587,7791021354166	404,918314
1,5	2017	214	UKD1002	UKD1	22,3	42	41	Dalkeith	55,89000000	-3,07050000	57	2,910800959254020	13,4000000000000	60,0000000000000	21,20546846717830	11,04023292747490	2017_214	8	2017/08/02 00:00:00	13,480000	22,06333	17,2522044791667	587,7791021354166	404,918314
2,0	2017	214	UKD1003	UKD1	15,4	40	29	Dalkeith	55,89000000	-3,07050000	57	2,910800959254020	13,4000000000000	60,0000000000000	21,20546846717830	11,04023292747490	2017_214	8	2017/08/02 00:00:00	13,480000	22,06333	17,2522044791667	587,7791021354166	404,918314
2,5	2017	214	UKD1004	UKD1	30,9	32	61	Dalkeith	55,89000000	-3,07050000	57	2,910800959254020	13,4000000000000	60,0000000000000	21,20546846717830	11,04023292747490	2017_214	8	2017/08/02 00:00:00	13,480000	22,06333	17,2522044791667	587,7791021354166	404,918314
2,5	2017	214	UKD1005	UKD1	27,9	36	46	Dalkeith	55,89000000	-3,07050000	57	2,910800959254020	13,4000000000000	60,0000000000000	21,20546846717830	11,04023292747490	2017_214	8	2017/08/02 00:00:00	13,480000	22,06333	17,2522044791667	587,7791021354166	404,918314
2,0	2017	214	UKD1006	UKD1	18,4	34	61	Dalkeith	55,89000000	-3,07050000	57	2,910800959254020	13,4000000000000	60,0000000000000	21,20546846717830	11,04023292747490	2017_214	8	2017/08/02 00:00:00	13,480000	22,06333	17,2522044791667	587,7791021354166	404,918314
2,5	2017	214	UKD1007	UKD1	15,5	30	51	Dalkeith	55,89000000	-3,07050000	57	2,910800959254020	13,4000000000000	60,0000000000000	21,20546846717830	11,04023292747490	2017_214	8	2017/08/02 00:00:00	13,480000	22,06333	17,2522044791667	587,7791021354166	404,918314
1,0	2017	214	UKD1008	UKD1	4,2	31	57	Dalkeith	55,89000000	-3,07050000	57	2,910800959254020	13,4000000000000	60,0000000000000	21,20546846717830	11,04023292747490	2017_214	8	2017/08/02 00:00:00	13,480000	22,06333	17,2522044791667	587,7791021354166	404,918314
2,0	2017	214	UKD1009	UKD1	21,7	16	37	Dalkeith	55,89000000	-3,07050000	57	2,910800959254020	13,4000000000000	60,0000000000000	21,20546846717830	11,04023292747490	2017_214	8	2017/08/02 00:00:00	13,480000	22,06333	17,2522044791667	587,7791021354166	404,918314
1,5	2017	214	UKD1010	UKD1	19,3	37	50	Dalkeith	55,89000000	-3,07050000	57	2,910800959254020	13,4000000000000	60,0000000000000	21,20546846717830	11,04023292747490	2017_214	8	2017/08/02 00:00:00	13,480000	22,06333	17,2522044791667	587,7791021354166	404,918314
2,0	2017	214	UKD1011	UKD1	22,3	4	53	Dalkeith	55,89000000	-3,07050000	57	2,910800959254020	13,4000000000000	60,0000000000000	21,20546846717830	11,04023292747490	2017_214	8	2017/08/02 00:00:00	13,480000	22,06333	17,2522044791667	587,7791021354166	404,918314
2,0	2017	214	UKD1013	UKD1	28,4	10	49	Dalkeith	55,89000000	-3,07050000	57	2,910800959254020	13,4000000000000	60,0000000000000	21,20546846717830	11,04023292747490	2017_214	8	2017/08/02 00:00:00	13,480000	22,06333	17,2522044791667	587,7791021354166	404,918314
1,0	2017	214	UKD1014	UKD1	19,0	35	32	Dalkeith	55,89000000	-3,07050000	57	2,910800959254020	13,4000000000000	60,0000000000000	21,20546846717830	11,04023292747490	2017_214	8	2017/08/02 00:00:00	13,480000	22,06333	17,2522044791667	587,7791021354166	404,918314
1,5	2017	214	NLW2001	NLW2	2,5	40	31	Wageningen	51,98231900	5,67290000	19	1,825201231332610	15,2686121502552	68,0000000000000	15,78172919587490	16,25606569615530	2017_214	8	2017/08/02 00:00:00	13,480000	22,06333	17,2522044791667	587,7791021354166	404,918314
1,0	2017	214	NLW2002	NLW2	2,9	23	29	Wageningen	51,98231900	5,67290000	19	1,825201231332610	15,2686121502552	68,0000000000000	15,78172919587490	16,25606569615530	2017_214	8	2017/08/02 00:00:00	13,480000	22,06333	17,2522044791667	587,7791021354166	404,918314
1,0	2017	214	NLW2003	NLW2	2,9	16	64	Wageningen	51,98231900	5,67290000	19	1,825201231332610	15,2686121502552	68,0000000000000	15,78172919587490	16,25606569615530	2017_214	8	2017/08/02 00:00:00	13,480000	22,06333	17,2522044791667	587,7791021354166	404,918314
1,0	2017	214	NLW2004	NLW2	3,3	12	43	Wageningen	51,98231900	5,67290000	19	1,825201231332610	15,2686121502552	68,0000000000000	15,78172919587490	16,25606569615530	2017_214	8	2017/08/02 00:00:00	13,480000	22,06333	17,2522044791667	587,7791021354166	404,918314
1,5	2017	214	NLW2005	NLW2	2,6	35	58	Wageningen	51,98231900	5,67290000	19	1,825201231332610	15,2686121502552	68,0000000000000	15,78172919587490	16,25606569615530	2017_214	8	2017/08/02 00:00:00	13,480000	22,06333	17,2522044791667	587,7791021354166	404,918314
1,0	2017	214	NLW2006	NLW2	2,2	31	58	Wageningen	51,98231900	5,67290000	19	1,825201231332610	15,2686121502552	68,0000000000000	15,78172919587490	16,25606569615530	2017_214	8	2017/08/02 00:00:00	13,480000	22,06333	17,2522044791667	587,7791021354166	404,918314
1,0	2017	214	NLW2007	NLW2	2,9	23	57	Wageningen	51,98231900	5,67290000	19	1,825201231332610	15,2686121502552	68,0000000000000	15,78172919587490	16,25606569615530	2017_214	8	2017/08/02 00:00:00	13,480000	22,06333	17,2522044791667	587,7791021354166	404,918314
1,0	2017	214	NLW2009	NLW2	2,1	3	54	Wageningen	51,98231900	5,67290000	19	1,825201231332610	15,2686121502552	68,0000000000000	15,78172919587490	16,25606569615530	2017_214	8	2017/08/02 00:00:00	13,480000	22,06333	17,2522044791667	587,7791021354166	404,918314
1,0	2017	214	NLW2010	NLW2	2,1	24	58	Wageningen	51,98231900	5,67290000	19	1,825201231332610	15,2686121502552	68,0000000000000	15,78172919587490	16,25606569615530	2017_214	8	2017/08/02 00:00:00	13,480000	22,06333	17,2522044791667	587,7791021354166	404,918314
1,0	2017	214	NLW2011	NLW2	3,4	19	55	Wageningen	51,98231900	5,67290000	19	1,825201231332610	15,2686121502552	68,0000000000000	15,78172919587490	16,25606569615530	2017_214	8	2017/08/02 00:00:00	13,480000	22,06333	17,2522044791667	587,7791021354166	404,918314
1,0	2017	214	NLW2012	NLW2	2,7	5	27	Wageningen	51,98231900	5,67290000	19	1,825201231332610	15,2686121502552	68,0000000000000	15,78172919587490	16,25606569615530	2017_214	8	2017/08/02 00:00:00	13,480000	22,06333	17,2522044791667	587,7791021354166	404,918314
1,0	2017	214	NLW2013	NLW2	2,9	9	46	Wageningen	51,98231900	5,67290000	19	1,825201231332610	15,2686121502552	68,0000000000000	15,78172919587490	16,25606569615530	2017_214	8	2017/08/02 00:00:00	13,480000	22,06333	17,2522044791667	587,7791021354166	404,918314
1,0	2017	214	NLW2014	NLW2	3,2	6	56	Wageningen	51,98231900	5,67290000	19	1,825201231332610	15,2686121502552	68,0000000000000	15,78172919587490	16,25606569615530	2017_214	8	2017/08/02 00:00:00	13,480000	22,06333	17,2522044791667	587,7791021354166	404,918314
1,5	2017	214	SIL2001	SIL2	12,1	43	42	Orlovscek	46,54626500	16,31293900	167	-1,200000000000000	18,3753170611807	40,0000000000000	25,53931649309730	11,73782156540780	2017_214	8	2017/08/02 00:00:00	13,480000	22,06333	17,2522044791667	587,7791021354166	404,918314
2,0	2017	214	SIL2002	SIL2	9,6	41	38	Orlovscek	46,54626500	16,31293900	167	-1,200000000000000	18,3753170611807	40,0000000000000	25,53931649309730	11,73782156540780	2017_214	8	2017/08/02 00:00:00	13,480000	22,06333	17,2522044791667	587,7791021354166	404,918314
1,0	2017	214	SIL2003	SIL2	10,7	37	44	Orlovscek	46,54626500	16,31293900	167	-1,200000000000000	18,3753170611807	40,0000000000000	25,53931649309730	11,73782156540780	2017_214	8	2017/08/02 00:00:00	13,480000	22,06333	17,2522044791667	587,7791021354166	404,918314
1,5	2017	214	SIL2004	SIL2	13,3	37	71	Orlovscek	46,54626500	16,31293900	167	-1,200000000000000	18,3753170611807	40,0000000000000	25,53931649309730	11,73782156540780	2017_214	8	2017/08/02 00:00:00	13,480000	22,06333	17,2522044791667	587,7791021354166	404,918314
1,0	2017	214	SIL2005	SIL2	8,5	22	48	Orlovscek	46,54626500	16,31293900	167	-1,200000000000000	18,3753170611807	40,0000000000000	25,53931649309730	11,73782156540780	2017_214	8	2017/08/02 00:00:00	13,480000	22,06333	17,2522044791667	587,7791021354166	404,918314
2,0	2017	214	SIL2006	SIL2	13,6	26	36	Orlovscek	46,54626500	16,31293900	167	-1,200000000000000	18,3753170611807	40,0000000000000	25,53931649309730	11,73782156540780	2017_214	8	2017/08/02 00:00:00	13,480000	22,06333	17,2522044791667	587,7791021354166	404,918314
1,0	2017	214	SIL2007	SIL2	7,3	15	48	Orlovscek	46,54626500	16,31293900	167	-1,200000000000000	18,3753170611807	40,0000000000000	25,53931649309730	11,73782156540780	2017_214	8	2017/08/02 00:00:00	13,480000	22,06333	17,2522044791667	587,7791021354166	404,918314
1,0	2017	214	SIL2008	SIL2	11,6	8	16	Orlovscek	46,54626500	16,31293900	167	-1,200000000000000	18,3753170611807	40,0000000000000	25,53931649309730	11,73782156540780	2017_214	8	2017/08/02 00:00:00	13,480000	22,06333	17,2522044791667	587,7791021354166	404,918314
1,5	2017	214	SIL2009	SIL2	12,9	26	49	Orlovscek	46,54626500	16,31293900	167	-1,200000000000000	18,3753170611807	40,0000000000000	25,53931649309730	11,73782156540780	2017_214	8	2017/08/02 00:00:00	13,480000	22,06333	17,2522044791667	587,7791021354166	404,918314
1,5	2017	214	SIL2010	SIL2	15,1	33	36	Orlovscek	46,54626500	16,31293900	167	-1,200000000000000	18,3753170611807	40,0000000000000	25,53931649309730	11,73782156540780	2017_214	8	2017/08/02 00:00:00	13,480000	22,06333	17,2522044791667	587,7791021354166	404,918314
1,5	2017	214	SIL2011	SIL2	17,5	38	42	Orlovscek	46,54626500	16,31293900	167	-1,200000000000000	18,3753170611807	40,0000000000000	25,53931649309730	11,73782156540780	2017_214	8	2017/08/02 00:00:00	13,480000	22,06333	17,2522044791667	587,7791021354166	404,918314
1,5	2017	214	SIL2012	SIL2	10,0	30	44	Orlovscek	46,54626500	16,31293900	167	-1,200000000000000	18,3753170611807	40,0000000000000	25,53931649309730	11,73782156540780	2017_214	8	2017/08/02 00:00:00	13,480000	22,06333	17,2522044791667	587,7791021354166	404,918314
2,0	2017	214	SIL2013	SIL2	16,3	5	54	Orlovscek	46,54626500	16,31293900	167	-1,200000000000000	18,3753170611807	40,0000000000000	25,53931649309730	11,73782156540780	2017_214	8	2017/08/02 00:00:00	13,480000	22,06333	17,2522044791667	587,7791021354166	404,918314
2,0	2017	214	SIL2014	SIL2	13,6	17	54	Orlovscek	46,54626500	16,31293900	167	-1,200000000000000	18,3753170611807	40,0000000000000	25,53931649309730	11,73782156540780	2017_214	8	2017/08/02 00:00:00	13,480000	22,06333	17,2522044791667	587,7791021354166	404,918314
1,5	2017	214	NLU1001	NLU1	7,1	30	51	Utrecht	52,08666200	5,11364500	0	2,200000000000000	15,0217738699462	69,0000000000000	15,27038748914640	14,63250168577210	2017_214	8	2017/08/02 00:00:00	13,480000	22,06333	17,2522044791667	587,7791021354166	404,918314
1,5	2017	214	NLU1002	NLU1	4,2	38	49	Utrecht	52,08666200	5,11364500	0	2,200000000000000	15,0217738699462	69,0000000000000	15,27038748914640	14,63250168577210	2017_214	8	2017/08/02 00:00:00	13,480000	22,06333	17,2522044791667	587,7791021354166	404,918314
1,5	2017	214	NLU1003	NLU1	2,0	31	41	Utrecht	52,08666200	5,11364500	0	2,200000000000000	15,0217738699462	69,0000000000000	15,27038748914640	14,63250168577210	2017_214	8	2017/08/02 00:00:00	13,480000	22,06333	17,2522044791667	587,7791021354166	404,918314
1,5	2017	214	NLU1004	NLU1	4,7	28	41	Utrecht	52,08666200	5,11364500	0	2,200000000000000	15,0217738699462	69,0000000000000	15,27038748914640	14,63250168577210	2017_214	8	2017/08/02 00:00:00	13,480000	22,06333	17,2522044791667	587,7791021354166	404,918314
1,0	2017	214	NLU1005	NLU1	1,5	17	52	Utrecht	52,08666200	5,11364500	0	2,200000000000000	15,0217738699462	69,0000000000000	15,27038748914640	14,63250168577210	2017_214	8	2017/08/02 00:00:00	13,480000	22,06333	17,2522044791667	587,7791021354166	404,918314
1,5	2017	214	NLU1006	NLU1	7,4	39	30	Utrecht	52,08666200	5,11364500	0	2,200000000000000	15,0217738699462	69,0000000000000	15,27038748914640	14,63250168577210	2017_214	8	2017/08/02 00:00:00	13,480000	22,06333	17,2522044791667	587,7791021354166	404,918314
1,0	2017	214	NLU1007	NLU1	1,8	28	44	Utrecht	52,08666200	5,11364500	0	2,200000000000000	15,0217738699462	69,0000000000000	15,27038748914640	14,63250168577210	2017_214	8	2017/08/02 00:00:00	13,480000	22,06333	17,2522044791667	587,7791021354166	404,918314
2,5	2017	214	NLU1009	NLU1	2,3	26	54	Utrecht	52,08666200	5,11364500	0	2,200000000000000	15,0217738699462	69,0000000000000	15,27038748914640	14,63250168577210	2017_214	8	2017/08/02 00:00:00	13,480000	22,06333	17,2522044791667	587,7791021354166	404,918314
1,0	2017	214	NLU1010	NLU1	1,8	41	61	Utrecht	52,08666200	5,11364500	0	2,200000000000000	15,0217738699462	69,0000000000000	15,27038748914640	14,63250168577210	2017_214	8	2017/08/02 00:00:00	13,480000	22,06333	17,2522044791667	587,7791021354166	404,918314
1,0	2017	214	NLU1011	NLU1	3,6	40	55	Utrecht	52,08666200	5,11364500	0	2,200000000000000	15,0217738699462	69,0000000000000	15,27038748914640	14,63250168577210	2017_214	8	2017/08/02 00:00:00	13,480000	22,06333	17,2522044791667	587,7791021354166	404,918314
2,0	2017	214	NLU1012	NLU1	3,3	24	66	Utrecht	52,08666200	5,11364500	0	2,200000000000000	15,0217738699462	69,0000000000000	15,27038748914640	14,63250168577210	2017_214	8	2017/08/02 00:00:00	13,480000	22,06333	17,2522044791667	587,7791021354166	404,918314
1,0	2017	214	NLU1013	NLU1	1,5	4	35	Utrecht	52,08666200	5,11364500	0	2,200000000000000	15,0217738699462	69,0000000000000	15,27038748914640	14,63250168577210	2017_214	8	2017/08/02 00:00:00	13,480000	22,06333	17,2522044791667	587,7791021354166	404,918314
1,0	2017	214	NLU1014	NLU1	3,8	46	49	Utrecht	52,08666200	5,11364500	0	2,200000000000000	15,0217738699462	69,0000000000000	15,27038748914640	14,63250168577210	2017_214	8	2017/08/02 00:00:00	13,480000	22,06333	17,2522044791667	587,7791021354166	404,918314
1,5	2017	214	CZP1001	CZP1	1,8	20	43	Prague	50,02272000	14,63161300	320	-1,400000000000000	16,2576351875796	23,2737246315790	25,43927830739160	12,63843648208470	2017_214	8	2017/08/02 00:00:00	13,480000	22,06333	17,2522044791667	587,7791021354166	404,918314
0,5	2017	214	CZP1002	CZP1	1,6	15	50	Prague	50,02272000	14,63161300	320	-1,400000000000000	16,2576351875796	23,2737246315790	25,43927830739160	12,63843648208470	2017_214	8	2017/08/02 00:00:00	13,480000	22,06333	17,2522044791667	587,7791021354166	404,918314
1,5	2017	214	CZP1003	CZP1	2,3	24	38	Prague	50,02272000	14,63161300	320	-1,400000000000000	16,2576351875796	23,2737246315790	25,43927830739160	12,63843648208470	2017_214	8	2017/08/02 00:00:00	13,480000	22,06333	17,2522044791667	587,7791021354166	404,918314
1,0	2017	214	CZP1004	CZP1	2,2	3	33	Prague	50,02272000	14,63161300	320	-1,400000000000000	16,2576351875796	23,2737246315790	25,43927830739160	12,63843648208470	2017_214	8	2017/08/02 00:00:00	13,480000	22,06333	17,2522044791667	587,7791021354166	404,918314
1,0	2017	214	CZP1005	CZP1	2,2	6	43	Prague	50,02272000	14,63161300	320	-1,400000000000000	16,2576351875796	23,2737246315790	25,43927830739160	12,63843648208470	2017_214	8	2017/08/02 00:00:00	13,480000	22,06333	17,2522044791667	587,7791021354166	404,918314
1,5	2017	214	CZP1008	CZP1	1,8	29	65	Prague	50,02272000	14,63161300	320	-1,400000000000000	16,2576351875796	23,2737246315790	25,43927830739160	12,63843648208470	2017_214	8	2017/08/02 00:00:00	13,480000	22,06333	17,2522044791667	587,7791021354166	404,918314
1,5	2017	214	CZP1009	CZP1	1,8	19	59	Prague	50,02272000	14,63161300	320	-1,400000000000000	16,2576351875796	23,2737246315790	25,43927830739160	12,63843648208470	2017_214	8	2017/08/02 00:00:00	13,480000	22,06333	17,2522044791667	587,7791021354166	404,918314
1,0	2017	214	CZP1010	CZP1	1,8	20	64	Prague	50,02272000	14,63161300	320	-1,400000000000000	16,2576351875796	23,2737246315790	25,43927830739160	12,63843648208470	2017_214	8	2017/08/02 00:00:00	13,480000	22,06333	17,2522044791667	587,7791021354166	404,918314
1,0	2017	214	CZP1012	CZP1	1,6	24	53	Prague	50,02272000	14,63161300	320	-1,400000000000000	16,2576351875796	23,2737246315790	25,43927830739160	12,63843648208470	2017_214	8	2017/08/02 00:00:00	13,480000	22,06333	17,2522044791667	587,7791021354166	404,918314
1,5	2017	214	CZP1013	CZP1	2,8	18	49	Prague	50,02272000	14,63161300	320	-1,400000000000000	16,2576351875796	23,2737246315790	25,43927830739160	12,63843648208470	2017_214	8	2017/08/02 00:00:00	13,480000	22,06333	17,2522044791667	587,7791021354166	404,918314
1,5	2017	214	CZP1014	CZP1	2,9	10	47	Prague	50,02272000	14,63161300	320	-1,400000000000000	16,2576351875796	23,2737246315790	25,43927830739160	12,63843648208470	2017_214	8	2017/08/02 00:00:00	13,480000	22,06333	17,2522044791667	587,7791021354166	404,918314
1,0	2017	214	FRA3001	FRA3	2,4	27	39	Avignon (Le Thor)	43,93567100	5,00633800	51	4,971953359706970	19,9000000000000	50,0000000000000	9,69590856241644	13,35363996344810	2017_214	8	2017/08/02 00:00:00	13,480000	22,06333	17,2522044791667	587,7791021354166	404,918314
1,0	2017	214	FRA3002	FRA3	4,6	26	35	Avignon (Le Thor)	43,93567100	5,00633800	51	4,971953359706970	19,9000000000000	50,0000000000000	9,69590856241644	13,35363996344810	2017_214	8	2017/08/02 00:00:00	13,480000	22,06333	17,2522044791667	587,7791021354166	404,918314
1,0	2017	214	FRA3003	FRA3	3,7	9	33	Avignon (Le Thor)	43,93567100	5,00633800	51	4,971953359706970	19,9000000000000	50,0000000000000	9,69590856241644	13,35363996344810	2017_214	8	2017/08/02 00:00:00	13,480000	22,06333	17,2522044791667	587,7791021354166	404,918314
1,0	2017	214	FRA3004	FRA3	3,3	16	30	Avignon (Le Thor)	43,93567100	5,00633800	51	4,971953359706970	19,9000000000000	50,0000000000000	9,69590856241644	13,35363996344810	2017_214	8	2017/08/02 00:00:00	13,480000	22,06333	17,2522044791667	587,7791021354166	404,918314
1,5	2017	214	FRA3005	FRA3	3,1	11	46	Avignon (Le Thor)	43,93567100	5,00633800	51	4,971953359706970	19,9000000000000	50,0000000000000	9,69590856241644	13,35363996344810	2017_214	8	2017/08/02 00:00:00	13,480000	22,06333	17,2522044791667	587,7791021354166	404,918314
1,5	2017	214	FRA3006	FRA3	5,1	25	38	Avignon (Le Thor)	43,93567100	5,00633800	51	4,971953359706970	19,9000000000000	50,0000000000000	9,69590856241644	13,35363996344810	2017_214	8	2017/08/02 00:00:00	13,480000	22,06333	17,2522044791667	587,7791021354166	404,918314
1,0	2017	214	FRA3007	FRA3	2,4	19	30	Avignon (Le Thor)	43,93567100	5,00633800	51	4,971953359706970	19,9000000000000	50,0000000000000	9,69590856241644	13,35363996344810	2017_214	8	2017/08/02 00:00:00	13,480000	22,06333	17,2522044791667	587,7791021354166	404,918314
1,0	2017	214	FRA3008	FRA3	5,9	29	45	Avignon (Le Thor)	43,93567100	5,00633800	51	4,971953359706970	19,9000000000000	50,0000000000000	9,69590856241644	13,35363996344810	2017_214	8	2017/08/02 00:00:00	13,480000	22,06333	17,2522044791667	587,7791021354166	404,918314
1,0	2017	214	FRA3009	FRA3	3,2	27	40	Avignon (Le Thor)	43,93567100	5,00633800	51	4,971953359706970	19,9000000000000	50,0000000000000	9,69590856241644	13,35363996344810	2017_214	8	2017/08/02 00:00:00	13,480000	22,06333	17,2522044791667	587,7791021354166	404,918314
1,5	2017	214	FRA3010	FRA3	3,3	31	41	Avignon (Le Thor)	43,93567100	5,00633800	51	4,971953359706970	19,9000000000000	50,0000000000000	9,69590856241644	13,35363996344810	2017_214	8	2017/08/02 00:00:00	13,480000	22,06333	17,2522044791667	587,7791021354166	404,918314
1,5	2017	214	FRA3011	FRA3	3,3	27	42	Avignon (Le Thor)	43,93567100	5,00633800	51	4,971953359706970	19,9000000000000	50,0000000000000	9,69590856241644	13,35363996344810	2017_214	8	2017/08/02 00:00:00	13,480000	22,06333	17,2522044791667	587,7791021354166	404,918314
1,0	2017	214	FRA3013	FRA3	2,5	26	38	Avignon (Le Thor)	43,93567100	5,00633800	51	4,971953359706970	19,9000000000000	50,0000000000000	9,69590856241644	13,35363996344810	2017_214	8	2017/08/02 00:00:00	13,480000	22,06333	17,2522044791667	587,7791021354166	404,918314
1,5	2017	214	FRA3014	FRA3	5,2	24	34	Avignon (Le Thor)	43,93567100	5,00633800	51	4,971953359706970	19,9000000000000	50,0000000000000	9,69590856241644	13,35363996344810	2017_214	8	2017/08/02 00:00:00	13,480000	22,06333	17,2522044791667	587,7791021354166	404,918314
1,0	2017	214	CZP2002	CZP2	2,1	23	56	Prague	50,02272000	14,63161300	320	-1,400000000000000	16,2576351875796	23,2737246315790	25,43927830739160	12,04764605785590	2017_214	8	2017/08/02 00:00:00	13,480000	22,06333	17,2522044791667	587,7791021354166	404,918314
1,5	2017	214	CZP2003	CZP2	1,2	12	41	Prague	50,02272000	14,63161300	320	-1,400000000000000	16,2576351875796	23,2737246315790	25,43927830739160	12,04764605785590	2017_214	8	2017/08/02 00:00:00	13,480000	22,06333	17,2522044791667	587,7791021354166	404,918314
1,0	2017	214	CZP2004	CZP2	1,2	31	62	Prague	50,02272000	14,63161300	320	-1,400000000000000	16,2576351875796	23,2737246315790	25,43927830739160	12,04764605785590	2017_214	8	2017/08/02 00:00:00	13,480000	22,06333	17,2522044791667	587,7791021354166	404,918314
1,5	2017	214	CZP2005	CZP2	2,5	24	81	Prague	50,02272000	14,63161300	320	-1,400000000000000	16,2576351875796	23,2737246315790	25,43927830739160	12,04764605785590	2017_214	8	2017/08/02 00:00:00	13,480000	22,06333	17,2522044791667	587,7791021354166	404,918314
1,0	2017	214	CZP2006	CZP2	1,5	21	45	Prague	50,02272000	14,63161300	320	-1,400000000000000	16,2576351875796	23,2737246315790	25,43927830739160	12,04764605785590	2017_214	8	2017/08/02 00:00:00	13,480000	22,06333	17,2522044791667	587,7791021354166	404,918314
1,0	2017	214	CZP2007	CZP2	1,6	32	56	Prague	50,02272000	14,63161300	320	-1,400000000000000	16,2576351875796	23,2737246315790	25,43927830739160	12,04764605785590	2017_214	8	2017/08/02 00:00:00	13,480000	22,06333	17,2522044791667	587,7791021354166	404,918314
1,0	2017	214	CZP2008	CZP2	1,6	34	51	Prague	50,02272000	14,63161300	320	-1,400000000000000	16,2576351875796	23,2737246315790	25,43927830739160	12,04764605785590	2017_214	8	2017/08/02 00:00:00	13,480000	22,06333	17,2522044791667	587,7791021354166	404,918314
1,0	2017	214	CZP2009	CZP2	2,6	32	52	Prague	50,02272000	14,63161300	320	-1,400000000000000	16,2576351875796	23,2737246315790	25,43927830739160	12,04764605785590	2017_214	8	2017/08/02 00:00:00	13,480000	22,06333	17,2522044791667	587,7791021354166	404,918314
1,0	2017	214	CZP2010	CZP2	1,6	37	60	Prague	50,02272000	14,63161300	320	-1,400000000000000	16,2576351875796	23,2737246315790	25,43927830739160	12,04764605785590	2017_214	8	2017/08/02 00:00:00	13,480000	22,06333	17,2522044791667	587,7791021354166	404,918314
1,0	2017	214	CZP2011	CZP2	1,5	36	58	Prague	50,02272000	14,63161300	320	-1,400000000000000	16,2576351875796	23,2737246315790	25,43927830739160	12,04764605785590	2017_214	8	2017/08/02 00:00:00	13,480000	22,06333	17,2522044791667	587,7791021354166	404,918314
1,0	2017	214	CZP2012	CZP2	1,5	27	42	Prague	50,02272000	14,63161300	320	-1,400000000000000	16,2576351875796	23,2737246315790	25,43927830739160	12,04764605785590	2017_214	8	2017/08/02 00:00:00	13,480000	22,06333	17,2522044791667	587,7791021354166	404,918314
1,5	2017	214	NLU3001	NLU3	3,3	14	45	Utrecht	52,08408800	5,12807400	0	2,200000000000000	15,0335430205578	69,0000000000000	15,30680321239490	13,70488661769400	2017_214	8	2017/08/02 00:00:00	13,480000	22,06333	17,2522044791667	587,7791021354166	404,918314
1,5	2017	214	NLU3002	NLU3	6,1	43	36	Utrecht	52,08408800	5,12807400	0	2,200000000000000	15,0335430205578	69,0000000000000	15,30680321239490	13,70488661769400	2017_214	8	2017/08/02 00:00:00	13,480000	22,06333	17,2522044791667	587,7791021354166	404,918314
1,5	2017	214	NLU3003	NLU3	4,9	39	33	Utrecht	52,08408800	5,12807400	0	2,200000000000000	15,0335430205578	69,0000000000000	15,30680321239490	13,70488661769400	2017_214	8	2017/08/02 00:00:00	13,480000	22,06333	17,2522044791667	587,7791021354166	404,918314
1,5	2017	214	NLU3004	NLU3	5,2	43	33	Utrecht	52,08408800	5,12807400	0	2,200000000000000	15,0335430205578	69,0000000000000	15,30680321239490	13,70488661769400	2017_214	8	2017/08/02 00:00:00	13,480000	22,06333	17,2522044791667	587,7791021354166	404,918314
1,5	2017	214	NLU3005	NLU3	1,4	39	26	Utrecht	52,08408800	5,12807400	0	2,200000000000000	15,0335430205578	69,0000000000000	15,30680321239490	13,70488661769400	2017_214	8	2017/08/02 00:00:00	13,480000	22,06333	17,2522044791667	587,7791021354166	404,918314
1,5	2017	214	NLU3006	NLU3	3,0	13	44	Utrecht	52,08408800	5,12807400	0	2,200000000000000	15,0335430205578	69,0000000000000	15,30680321239490	13,70488661769400	2017_214	8	2017/08/02 00:00:00	13,480000	22,06333	17,2522044791667	587,7791021354166	404,918314
1,5	2017	214	NLU3007	NLU3	3,2	32	29	Utrecht	52,08408800	5,12807400	0	2,200000000000000	15,0335430205578	69,0000000000000	15,30680321239490	13,70488661769400	2017_214	8	2017/08/02 00:00:00	13,480000	22,06333	17,2522044791667	587,7791021354166	404,918314
1,5	2017	214	NLU3008	NLU3	3,6	25	23	Utrecht	52,08408800	5,12807400	0	2,200000000000000	15,0335430205578	69,0000000000000	15,30680321239490	13,70488661769400	2017_214	8	2017/08/02 00:00:00	13,480000	22,06333	17,2522044791667	587,7791021354166	404,918314
2,5	2017	214	NLU3009	NLU3	4,9	34	37	Utrecht	52,08408800	5,12807400	0	2,200000000000000	15,0335430205578	69,0000000000000	15,30680321239490	13,70488661769400	2017_214	8	2017/08/02 00:00:00	13,480000	22,06333	17,2522044791667	587,7791021354166	404,918314
1,5	2017	214	NLU3010	NLU3	2,5	29	48	Utrecht	52,08408800	5,12807400	0	2,200000000000000	15,0335430205578	69,0000000000000	15,30680321239490	13,70488661769400	2017_214	8	2017/08/02 00:00:00	13,480000	22,06333	17,2522044791667	587,7791021354166	404,918314
1,5	2017	214	NLU3011	NLU3	3,5	31	51	Utrecht	52,08408800	5,12807400	0	2,200000000000000	15,0335430205578	69,0000000000000	15,30680321239490	13,70488661769400	2017_214	8	2017/08/02 00:00:00	13,480000	22,06333	17,2522044791667	587,7791021354166	404,918314
1,5	2017	214	NLU3012	NLU3	4,0	27	44	Utrecht	52,08408800	5,12807400	0	2,200000000000000	15,0335430205578	69,0000000000000	15,30680321239490	13,70488661769400	2017_214	8	2017/08/02 00:00:00	13,480000	22,06333	17,2522044791667	587,7791021354166	404,918314
1,5	2017	214	NLU3013	NLU3	3,6	39	22	Utrecht	52,08408800	5,12807400	0	2,200000000000000	15,0335430205578	69,0000000000000	15,30680321239490	13,70488661769400	2017_214	8	2017/08/02 00:00:00	13,480000	22,06333	17,2522044791667	587,7791021354166	404,918314
1,5	2017	214	NLU3014	NLU3	4,0	29	48	Utrecht	52,08408800	5,12807400	0	2,200000000000000	15,0335430205578	69,0000000000000	15,30680321239490	13,70488661769400	2017_214	8	2017/08/02 00:00:00	13,480000	22,06333	17,2522044791667	587,7791021354166	404,918314
2,0	2017	214	FRL3001	FRL3	3,1	23	38	Loiret (Ardon)	47,78315000	1,87185280	106	3,038303350559810	16,9000000000000	56,0000000000000	13,11604460121110	13,40171463563990	2017_214	8	2017/08/02 00:00:00	13,480000	22,06333	17,2522044791667	587,7791021354166	404,918314
2,0	2017	214	FRL3002	FRL3	3,5	11	47	Loiret (Ardon)	47,78315000	1,87185280	106	3,038303350559810	16,9000000000000	56,0000000000000	13,11604460121110	13,40171463563990	2017_214	8	2017/08/02 00:00:00	13,480000	22,06333	17,2522044791667	587,7791021354166	404,918314
2,5	2017	214	FRL3003	FRL3	3,0	13	33	Loiret (Ardon)	47,78315000	1,87185280	106	3,038303350559810	16,9000000000000	56,0000000000000	13,11604460121110	13,40171463563990	2017_214	8	2017/08/02 00:00:00	13,480000	22,06333	17,2522044791667	587,7791021354166	404,918314
1,0	2017	214	FRL3004	FRL3	3,8	8	26	Loiret (Ardon)	47,78315000	1,87185280	106	3,038303350559810	16,9000000000000	56,0000000000000	13,11604460121110	13,40171463563990	2017_214	8	2017/08/02 00:00:00	13,480000	22,06333	17,2522044791667	587,7791021354166	404,918314
1,0	2017	214	FRL3005	FRL3	3,0	14	47	Loiret (Ardon)	47,78315000	1,87185280	106	3,038303350559810	16,9000000000000	56,0000000000000	13,11604460121110	13,40171463563990	2017_214	8	2017/08/02 00:00:00	13,480000	22,06333	17,2522044791667	587,7791021354166	404,918314
1,0	2017	214	FRL3006	FRL3	3,0	12	59	Loiret (Ardon)	47,78315000	1,87185280	106	3,038303350559810	16,9000000000000	56,0000000000000	13,11604460121110	13,40171463563990	2017_214	8	2017/08/02 00:00:00	13,480000	22,06333	17,2522044791667	587,7791021354166	404,918314
1,5	2017	214	FRL3007	FRL3	3,2	31	51	Loiret (Ardon)	47,78315000	1,87185280	106	3,038303350559810	16,9000000000000	56,0000000000000	13,11604460121110	13,40171463563990	2017_214	8	2017/08/02 00:00:00	13,480000	22,06333	17,2522044791667	587,7791021354166	404,918314
2,0	2017	214	FRL3008	FRL3	3,4	31	41	Loiret (Ardon)	47,78315000	1,87185280	106	3,038303350559810	16,9000000000000	56,0000000000000	13,11604460121110	13,40171463563990	2017_214	8	2017/08/02 00:00:00	13,480000	22,06333	17,2522044791667	587,7791021354166	404,918314
1,5	2017	214	FRL3009	FRL3	5,7	27	39	Loiret (Ardon)	47,78315000	1,87185280	106	3,038303350559810	16,9000000000000	56,0000000000000	13,11604460121110	13,40171463563990	2017_214	8	2017/08/02 00:00:00	13,480000	22,06333	17,2522044791667	587,7791021354166	404,918314
1,5	2017	214	FRL3010	FRL3	3,3	32	32	Loiret (Ardon)	47,78315000	1,87185280	106	3,038303350559810	16,9000000000000	56,0000000000000	13,11604460121110	13,40171463563990	2017_214	8	2017/08/02 00:00:00	13,480000	22,06333	17,2522044791667	587,7791021354166	404,918314
1,5	2017	214	FRL3011	FRL3	5,3	34	41	Loiret (Ardon)	47,78315000	1,87185280	106	3,038303350559810	16,9000000000000	56,0000000000000	13,11604460121110	13,40171463563990	2017_214	8	2017/08/02 00:00:00	13,480000	22,06333	17,2522044791667	587,7791021354166	404,918314
1,5	2017	214	FRL3012	FRL3	3,3	30	35	Loiret (Ardon)	47,78315000	1,87185280	106	3,038303350559810	16,9000000000000	56,0000000000000	13,11604460121110	13,40171463563990	2017_214	8	2017/08/02 00:00:00	13,480000	22,06333	17,2522044791667	587,7791021354166	404,918314
1,5	2017	214	FRL3013	FRL3	3,5	26	39	Loiret (Ardon)	47,78315000	1,87185280	106	3,038303350559810	16,9000000000000	56,0000000000000	13,11604460121110	13,40171463563990	2017_214	8	2017/08/02 00:00:00	13,480000	22,06333	17,2522044791667	587,7791021354166	404,918314
2,0	2017	214	FRL3014	FRL3	3,0	32	45	Loiret (Ardon)	47,78315000	1,87185280	106	3,038303350559810	16,9000000000000	56,0000000000000	13,11604460121110	13,40171463563990	2017_214	8	2017/08/02 00:00:00	13,480000	22,06333	17,2522044791667	587,7791021354166	404,918314
3,0	2017	214	HRZ2001	HRZ2	20,7	31	41	Zagreb	45,80833000	15,98834100	121	-0,200000000000000	19,1399101348592	55,0000000000000	23,23896052920910	8,61363636363636	2017_214	8	2017/08/02 00:00:00	13,480000	22,06333	17,2522044791667	587,7791021354166	404,918314
3,0	2017	214	HRZ2004	HRZ2	21,7	25	NA	Zagreb	45,80833000	15,98834100	121	-0,200000000000000	19,1399101348592	55,0000000000000	23,23896052920910	8,61363636363636	2017_214	8	2017/08/02 00:00:00	13,480000	22,06333	17,2522044791667	587,7791021354166	404,918314
3,0	2017	214	HRZ2005	HRZ2	31,7	40	9	Zagreb	45,80833000	15,98834100	121	-0,200000000000000	19,1399101348592	55,0000000000000	23,23896052920910	8,61363636363636	2017_214	8	2017/08/02 00:00:00	13,480000	22,06333	17,2522044791667	587,7791021354166	404,918314
2,0	2017	214	HRZ2006	HRZ2	14,7	11	NA	Zagreb	45,80833000	15,98834100	121	-0,200000000000000	19,1399101348592	55,0000000000000	23,23896052920910	8,61363636363636	2017_214	8	2017/08/02 00:00:00	13,480000	22,06333	17,2522044791667	587,7791021354166	404,918314
2,5	2017	214	HRZ2008	HRZ2	20,0	39	55	Zagreb	45,80833000	15,98834100	121	-0,200000000000000	19,1399101348592	55,0000000000000	23,23896052920910	8,61363636363636	2017_214	8	2017/08/02 00:00:00	13,480000	22,06333	17,2522044791667	587,7791021354166	404,918314
2,5	2017	214	HRZ2009	HRZ2	41,4	40	32	Zagreb	45,80833000	15,98834100	121	-0,200000000000000	19,1399101348592	55,0000000000000	23,23896052920910	8,61363636363636	2017_214	8	2017/08/02 00:00:00	13,480000	22,06333	17,2522044791667	587,7791021354166	404,918314
2,0	2017	214	HRZ2010	HRZ2	27,9	16	13	Zagreb	45,80833000	15,98834100	121	-0,200000000000000	19,1399101348592	55,0000000000000	23,23896052920910	8,61363636363636	2017_214	8	2017/08/02 00:00:00	13,480000	22,06333	17,2522044791667	587,7791021354166	404,918314
2,5	2017	214	HRZ2012	HRZ2	17,6	40	48	Zagreb	45,80833000	15,98834100	121	-0,200000000000000	19,1399101348592	55,0000000000000	23,23896052920910	8,61363636363636	2017_214	8	2017/08/02 00:00:00	13,480000	22,06333	17,2522044791667	587,7791021354166	404,918314
2,5	2017	214	HRZ2013	HRZ2	16,8	36	56	Zagreb	45,80833000	15,98834100	121	-0,200000000000000	19,1399101348592	55,0000000000000	23,23896052920910	8,61363636363636	2017_214	8	2017/08/02 00:00:00	13,480000	22,06333	17,2522044791667	587,7791021354166	404,918314
1,0	2017	214	FRL2001	FRL2	1,9	43	39	Loiret (Ardon)	47,77898330	1,87062220	107	3,049888162538870	16,9000000000000	56,0000000000000	13,11441316719600	14,29088515959200	2017_214	8	2017/08/02 00:00:00	13,480000	22,06333	17,2522044791667	587,7791021354166	404,918314
1,0	2017	214	FRL2002	FRL2	2,0	33	44	Loiret (Ardon)	47,77898330	1,87062220	107	3,049888162538870	16,9000000000000	56,0000000000000	13,11441316719600	14,29088515959200	2017_214	8	2017/08/02 00:00:00	13,480000	22,06333	17,2522044791667	587,7791021354166	404,918314
1,0	2017	214	FRL2003	FRL2	2,3	21	42	Loiret (Ardon)	47,77898330	1,87062220	107	3,049888162538870	16,9000000000000	56,0000000000000	13,11441316719600	14,29088515959200	2017_214	8	2017/08/02 00:00:00	13,480000	22,06333	17,2522044791667	587,7791021354166	404,918314
1,0	2017	214	FRL2004	FRL2	2,3	8	49	Loiret (Ardon)	47,77898330	1,87062220	107	3,049888162538870	16,9000000000000	56,0000000000000	13,11441316719600	14,29088515959200	2017_214	8	2017/08/02 00:00:00	13,480000	22,06333	17,2522044791667	587,7791021354166	404,918314
1,0	2017	214	FRL2005	FRL2	2,6	29	49	Loiret (Ardon)	47,77898330	1,87062220	107	3,049888162538870	16,9000000000000	56,0000000000000	13,11441316719600	14,29088515959200	2017_214	8	2017/08/02 00:00:00	13,480000	22,06333	17,2522044791667	587,7791021354166	404,918314
1,0	2017	214	FRL2006	FRL2	2,5	14	41	Loiret (Ardon)	47,77898330	1,87062220	107	3,049888162538870	16,9000000000000	56,0000000000000	13,11441316719600	14,29088515959200	2017_214	8	2017/08/02 00:00:00	13,480000	22,06333	17,2522044791667	587,7791021354166	404,918314
1,0	2017	214	FRL2007	FRL2	2,9	9	48	Loiret (Ardon)	47,77898330	1,87062220	107	3,049888162538870	16,9000000000000	56,0000000000000	13,11441316719600	14,29088515959200	2017_214	8	2017/08/02 00:00:00	13,480000	22,06333	17,2522044791667	587,7791021354166	404,918314
1,5	2017	214	FRL2008	FRL2	3,0	36	48	Loiret (Ardon)	47,77898330	1,87062220	107	3,049888162538870	16,9000000000000	56,0000000000000	13,11441316719600	14,29088515959200	2017_214	8	2017/08/02 00:00:00	13,480000	22,06333	17,2522044791667	587,7791021354166	404,918314
1,0	2017	214	FRL2009	FRL2	2,6	28	41	Loiret (Ardon)	47,77898330	1,87062220	107	3,049888162538870	16,9000000000000	56,0000000000000	13,11441316719600	14,29088515959200	2017_214	8	2017/08/02 00:00:00	13,480000	22,06333	17,2522044791667	587,7791021354166	404,918314
0,5	2017	214	FRL2010	FRL2	2,0	25	54	Loiret (Ardon)	47,77898330	1,87062220	107	3,049888162538870	16,9000000000000	56,0000000000000	13,11441316719600	14,29088515959200	2017_214	8	2017/08/02 00:00:00	13,480000	22,06333	17,2522044791667	587,7791021354166	404,918314
1,0	2017	214	FRL2011	FRL2	3,5	21	64	Loiret (Ardon)	47,77898330	1,87062220	107	3,049888162538870	16,9000000000000	56,0000000000000	13,11441316719600	14,29088515959200	2017_214	8	2017/08/02 00:00:00	13,480000	22,06333	17,2522044791667	587,7791021354166	404,918314
0,5	2017	214	FRL2012	FRL2	2,3	28	24	Loiret (Ardon)	47,77898330	1,87062220	107	3,049888162538870	16,9000000000000	56,0000000000000	13,11441316719600	14,29088515959200	2017_214	8	2017/08/02 00:00:00	13,480000	22,06333	17,2522044791667	587,7791021354166	404,918314
1,0	2017	214	FRL2013	FRL2	2,2	14	68	Loiret (Ardon)	47,77898330	1,87062220	107	3,049888162538870	16,9000000000000	56,0000000000000	13,11441316719600	14,29088515959200	2017_214	8	2017/08/02 00:00:00	13,480000	22,06333	17,2522044791667	587,7791021354166	404,918314
1,0	2017	214	FRL2014	FRL2	2,9	22	66	Loiret (Ardon)	47,77898330	1,87062220	107	3,049888162538870	16,9000000000000	56,0000000000000	13,11441316719600	14,29088515959200	2017_214	8	2017/08/02 00:00:00	13,480000	22,06333	17,2522044791667	587,7791021354166	404,918314
2,5	2017	214	ITS1002	ITS1	12,5	35	49	Salermo	40,75150000	14,77465000	204	8,017996155606410	20,6000000000000	101,0344046012370	8,49714635313253	10,29754820280890	2017_214	8	2017/08/02 00:00:00	13,480000	22,06333	17,2522044791667	587,7791021354166	404,918314
1,0	2017	214	ITS1003	ITS1	5,8	22	40	Salermo	40,75150000	14,77465000	204	8,017996155606410	20,6000000000000	101,0344046012370	8,49714635313253	10,29754820280890	2017_214	8	2017/08/02 00:00:00	13,480000	22,06333	17,2522044791667	587,7791021354166	404,918314
2,0	2017	214	ITS1004	ITS1	11,6	41	46	Salermo	40,75150000	14,77465000	204	8,017996155606410	20,6000000000000	101,0344046012370	8,49714635313253	10,29754820280890	2017_214	8	2017/08/02 00:00:00	13,480000	22,06333	17,2522044791667	587,7791021354166	404,918314
1,5	2017	214	ITS1005	ITS1	6,0	38	35	Salermo	40,75150000	14,77465000	204	8,017996155606410	20,6000000000000	101,0344046012370	8,49714635313253	10,29754820280890	2017_214	8	2017/08/02 00:00:00	13,480000	22,06333	17,2522044791667	587,7791021354166	404,918314
1,0	2017	214	ITS1006	ITS1	6,9	15	55	Salermo	40,75150000	14,77465000	204	8,017996155606410	20,6000000000000	101,0344046012370	8,49714635313253	10,29754820280890	2017_214	8	2017/08/02 00:00:00	13,480000	22,06333	17,2522044791667	587,7791021354166	404,918314
1,5	2017	214	ITS1007	ITS1	7,0	25	56	Salermo	40,75150000	14,77465000	204	8,017996155606410	20,6000000000000	101,0344046012370	8,49714635313253	10,29754820280890	2017_214	8	2017/08/02 00:00:00	13,480000	22,06333	17,2522044791667	587,7791021354166	404,918314
1,5	2017	214	ITS1008	ITS1	7,3	30	40	Salermo	40,75150000	14,77465000	204	8,017996155606410	20,6000000000000	101,0344046012370	8,49714635313253	10,29754820280890	2017_214	8	2017/08/02 00:00:00	13,480000	22,06333	17,2522044791667	587,7791021354166	404,918314
2,0	2017	214	ITS1009	ITS1	7,6	39	55	Salermo	40,75150000	14,77465000	204	8,017996155606410	20,6000000000000	101,0344046012370	8,49714635313253	10,29754820280890	2017_214	8	2017/08/02 00:00:00	13,480000	22,06333	17,2522044791667	587,7791021354166	404,918314
1,0	2017	214	ITS1010	ITS1	8,1	23	31	Salermo	40,75150000	14,77465000	204	8,017996155606410	20,6000000000000	101,0344046012370	8,49714635313253	10,29754820280890	2017_214	8	2017/08/02 00:00:00	13,480000	22,06333	17,2522044791667	587,7791021354166	404,918314
1,5	2017	214	ITS1011	ITS1	6,6	35	51	Salermo	40,75150000	14,77465000	204	8,017996155606410	20,6000000000000	101,0344046012370	8,49714635313253	10,29754820280890	2017_214	8	2017/08/02 00:00:00	13,480000	22,06333	17,2522044791667	587,7791021354166	404,918314
2,0	2017	214	ITS1013	ITS1	8,4	49	35	Salermo	40,75150000	14,77465000	204	8,017996155606410	20,6000000000000	101,0344046012370	8,49714635313253	10,29754820280890	2017_214	8	2017/08/02 00:00:00	13,480000	22,06333	17,2522044791667	587,7791021354166	404,918314
2,5	2017	214	ITS1014	ITS1	9,3	28	56	Salermo	40,75150000	14,77465000	204	8,017996155606410	20,6000000000000	101,0344046012370	8,49714635313253	10,29754820280890	2017_214	8	2017/08/02 00:00:00	13,480000	22,06333	17,2522044791667	587,7791021354166	404,918314
1,0	2017	214	FRA1001	FRA1	1,9	29	46	Avignon (Le Thor)	43,93567100	5,00633800	51	4,971953359706970	19,9000000000000	50,0000000000000	9,69590856241644	13,40944153039190	2017_214	8	2017/08/02 00:00:00	13,480000	22,06333	17,2522044791667	587,7791021354166	404,918314
1,0	2017	214	FRA1002	FRA1	1,5	34	47	Avignon (Le Thor)	43,93567100	5,00633800	51	4,971953359706970	19,9000000000000	50,0000000000000	9,69590856241644	13,40944153039190	2017_214	8	2017/08/02 00:00:00	13,480000	22,06333	17,2522044791667	587,7791021354166	404,918314
1,0	2017	214	FRA1003	FRA1	3,9	31	59	Avignon (Le Thor)	43,93567100	5,00633800	51	4,971953359706970	19,9000000000000	50,0000000000000	9,69590856241644	13,40944153039190	2017_214	8	2017/08/02 00:00:00	13,480000	22,06333	17,2522044791667	587,7791021354166	404,918314
1,0	2017	214	FRA1004	FRA1	2,4	8	37	Avignon (Le Thor)	43,93567100	5,00633800	51	4,971953359706970	19,9000000000000	50,0000000000000	9,69590856241644	13,40944153039190	2017_214	8	2017/08/02 00:00:00	13,480000	22,06333	17,2522044791667	587,7791021354166	404,918314
1,0	2017	214	FRA1005	FRA1	2,9	12	57	Avignon (Le Thor)	43,93567100	5,00633800	51	4,971953359706970	19,9000000000000	50,0000000000000	9,69590856241644	13,40944153039190	2017_214	8	2017/08/02 00:00:00	13,480000	22,06333	17,2522044791667	587,7791021354166	404,918314
1,5	2017	214	FRA1006	FRA1	2,3	22	32	Avignon (Le Thor)	43,93567100	5,00633800	51	4,971953359706970	19,9000000000000	50,0000000000000	9,69590856241644	13,40944153039190	2017_214	8	2017/08/02 00:00:00	13,480000	22,06333	17,2522044791667	587,7791021354166	404,918314
1,0	2017	214	FRA1007	FRA1	4,0	30	28	Avignon (Le Thor)	43,93567100	5,00633800	51	4,971953359706970	19,9000000000000	50,0000000000000	9,69590856241644	13,40944153039190	2017_214	8	2017/08/02 00:00:00	13,480000	22,06333	17,2522044791667	587,7791021354166	404,918314
1,0	2017	214	FRA1008	FRA1	4,1	31	55	Avignon (Le Thor)	43,93567100	5,00633800	51	4,971953359706970	19,9000000000000	50,0000000000000	9,69590856241644	13,40944153039190	2017_214	8	2017/08/02 00:00:00	13,480000	22,06333	17,2522044791667	587,7791021354166	404,918314
1,5	2017	214	FRA1009	FRA1	2,8	26	26	Avignon (Le Thor)	43,93567100	5,00633800	51	4,971953359706970	19,9000000000000	50,0000000000000	9,69590856241644	13,40944153039190	2017_214	8	2017/08/02 00:00:00	13,480000	22,06333	17,2522044791667	587,7791021354166	404,918314
1,0	2017	214	FRA1010	FRA1	2,5	19	42	Avignon (Le Thor)	43,93567100	5,00633800	51	4,971953359706970	19,9000000000000	50,0000000000000	9,69590856241644	13,40944153039190	2017_214	8	2017/08/02 00:00:00	13,480000	22,06333	17,2522044791667	587,7791021354166	404,918314
1,0	2017	214	FRA1011	FRA1	2,7	9	54	Avignon (Le Thor)	43,93567100	5,00633800	51	4,971953359706970	19,9000000000000	50,0000000000000	9,69590856241644	13,40944153039190	2017_214	8	2017/08/02 00:00:00	13,480000	22,06333	17,2522044791667	587,7791021354166	404,918314
1,0	2017	214	FRA1012	FRA1	2,5	6	47	Avignon (Le Thor)	43,93567100	5,00633800	51	4,971953359706970	19,9000000000000	50,0000000000000	9,69590856241644	13,40944153039190	2017_214	8	2017/08/02 00:00:00	13,480000	22,06333	17,2522044791667	587,7791021354166	404,918314
1,0	2017	214	FRA1013	FRA1	2,3	34	31	Avignon (Le Thor)	43,93567100	5,00633800	51	4,971953359706970	19,9000000000000	50,0000000000000	9,69590856241644	13,40944153039190	2017_214	8	2017/08/02 00:00:00	13,480000	22,06333	17,2522044791667	587,7791021354166	404,918314
1,5	2017	214	FRA1014	FRA1	2,6	38	54	Avignon (Le Thor)	43,93567100	5,00633800	51	4,971953359706970	19,9000000000000	50,0000000000000	9,69590856241644	13,40944153039190	2017_214	8	2017/08/02 00:00:00	13,480000	22,06333	17,2522044791667	587,7791021354166	404,918314
1,0	2017	214	BEA2001	BEA2	6,1	47	43	Adinkerke	51,07387000	2,59241000	0	3,412356180352130	15,1000000000000	55,0000000000000	13,38887567923330	11,71951886276650	2017_214	8	2017/08/02 00:00:00	13,480000	22,06333	17,2522044791667	587,7791021354166	404,918314
1,5	2017	214	BEA2002	BEA2	3,0	34	65	Adinkerke	51,07387000	2,59241000	0	3,412356180352130	15,1000000000000	55,0000000000000	13,38887567923330	11,71951886276650	2017_214	8	2017/08/02 00:00:00	13,480000	22,06333	17,2522044791667	587,7791021354166	404,918314
1,5	2017	214	BEA2003	BEA2	4,1	37	52	Adinkerke	51,07387000	2,59241000	0	3,412356180352130	15,1000000000000	55,0000000000000	13,38887567923330	11,71951886276650	2017_214	8	2017/08/02 00:00:00	13,480000	22,06333	17,2522044791667	587,7791021354166	404,918314
1,5	2017	214	BEA2004	BEA2	4,3	48	67	Adinkerke	51,07387000	2,59241000	0	3,412356180352130	15,1000000000000	55,0000000000000	13,38887567923330	11,71951886276650	2017_214	8	2017/08/02 00:00:00	13,480000	22,06333	17,2522044791667	587,7791021354166	404,918314
1,5	2017	214	BEA2005	BEA2	2,1	33	47	Adinkerke	51,07387000	2,59241000	0	3,412356180352130	15,1000000000000	55,0000000000000	13,38887567923330	11,71951886276650	2017_214	8	2017/08/02 00:00:00	13,480000	22,06333	17,2522044791667	587,7791021354166	404,918314
1,5	2017	214	BEA2007	BEA2	5,0	42	55	Adinkerke	51,07387000	2,59241000	0	3,412356180352130	15,1000000000000	55,0000000000000	13,38887567923330	11,71951886276650	2017_214	8	2017/08/02 00:00:00	13,480000	22,06333	17,2522044791667	587,7791021354166	404,918314
1,5	2017	214	BEA2008	BEA2	2,4	27	72	Adinkerke	51,07387000	2,59241000	0	3,412356180352130	15,1000000000000	55,0000000000000	13,38887567923330	11,71951886276650	2017_214	8	2017/08/02 00:00:00	13,480000	22,06333	17,2522044791667	587,7791021354166	404,918314
1,0	2017	214	BEA2009	BEA2	6,5	34	65	Adinkerke	51,07387000	2,59241000	0	3,412356180352130	15,1000000000000	55,0000000000000	13,38887567923330	11,71951886276650	2017_214	8	2017/08/02 00:00:00	13,480000	22,06333	17,2522044791667	587,7791021354166	404,918314
1,0	2017	214	BEA2010	BEA2	2,8	37	52	Adinkerke	51,07387000	2,59241000	0	3,412356180352130	15,1000000000000	55,0000000000000	13,38887567923330	11,71951886276650	2017_214	8	2017/08/02 00:00:00	13,480000	22,06333	17,2522044791667	587,7791021354166	404,918314
1,5	2017	214	BEA2011	BEA2	3,6	33	52	Adinkerke	51,07387000	2,59241000	0	3,412356180352130	15,1000000000000	55,0000000000000	13,38887567923330	11,71951886276650	2017_214	8	2017/08/02 00:00:00	13,480000	22,06333	17,2522044791667	587,7791021354166	404,918314
1,5	2017	214	BEA2012	BEA2	2,8	32	60	Adinkerke	51,07387000	2,59241000	0	3,412356180352130	15,1000000000000	55,0000000000000	13,38887567923330	11,71951886276650	2017_214	8	2017/08/02 00:00:00	13,480000	22,06333	17,2522044791667	587,7791021354166	404,918314
1,0	2017	214	BEA2013	BEA2	3,2	35	55	Adinkerke	51,07387000	2,59241000	0	3,412356180352130	15,1000000000000	55,0000000000000	13,38887567923330	11,71951886276650	2017_214	8	2017/08/02 00:00:00	13,480000	22,06333	17,2522044791667	587,7791021354166	404,918314
1,5	2017	214	BEA2014	BEA2	3,7	15	25	Adinkerke	51,07387000	2,59241000	0	3,412356180352130	15,1000000000000	55,0000000000000	13,38887567923330	11,71951886276650	2017_214	8	2017/08/02 00:00:00	13,480000	22,06333	17,2522044791667	587,7791021354166	404,918314
1,5	2017	214	UKD2001	UKD2	5,2	34	78	Dalkeith	55,89000000	-3,07050000	57	2,910800959254020	13,4000000000000	60,0000000000000	21,20546846717830	10,46448758908820	2017_214	8	2017/08/02 00:00:00	13,480000	22,06333	17,2522044791667	587,7791021354166	404,918314
1,5	2017	214	UKD2002	UKD2	6,2	52	69	Dalkeith	55,89000000	-3,07050000	57	2,910800959254020	13,4000000000000	60,0000000000000	21,20546846717830	10,46448758908820	2017_214	8	2017/08/02 00:00:00	13,480000	22,06333	17,2522044791667	587,7791021354166	404,918314
1,5	2017	214	UKD2003	UKD2	6,8	28	71	Dalkeith	55,89000000	-3,07050000	57	2,910800959254020	13,4000000000000	60,0000000000000	21,20546846717830	10,46448758908820	2017_214	8	2017/08/02 00:00:00	13,480000	22,06333	17,2522044791667	587,7791021354166	404,918314
2,0	2017	214	UKD2004	UKD2	3,0	16	64	Dalkeith	55,89000000	-3,07050000	57	2,910800959254020	13,4000000000000	60,0000000000000	21,20546846717830	10,46448758908820	2017_214	8	2017/08/02 00:00:00	13,480000	22,06333	17,2522044791667	587,7791021354166	404,918314
2,0	2017	214	UKD2005	UKD2	4,9	26	61	Dalkeith	55,89000000	-3,07050000	57	2,910800959254020	13,4000000000000	60,0000000000000	21,20546846717830	10,46448758908820	2017_214	8	2017/08/02 00:00:00	13,480000	22,06333	17,2522044791667	587,7791021354166	404,918314
1,5	2017	214	UKD2006	UKD2	3,0	34	60	Dalkeith	55,89000000	-3,07050000	57	2,910800959254020	13,4000000000000	60,0000000000000	21,20546846717830	10,46448758908820	2017_214	8	2017/08/02 00:00:00	13,480000	22,06333	17,2522044791667	587,7791021354166	404,918314
1,5	2017	214	UKD2009	UKD2	3,0	40	64	Dalkeith	55,89000000	-3,07050000	57	2,910800959254020	13,4000000000000	60,0000000000000	21,20546846717830	10,46448758908820	2017_214	8	2017/08/02 00:00:00	13,480000	22,06333	17,2522044791667	587,7791021354166	404,918314
1,5	2017	214	UKD2010	UKD2	4,9	41	70	Dalkeith	55,89000000	-3,07050000	57	2,910800959254020	13,4000000000000	60,0000000000000	21,20546846717830	10,46448758908820	2017_214	8	2017/08/02 00:00:00	13,480000	22,06333	17,2522044791667	587,7791021354166	404,918314
2,0	2017	214	UKD2011	UKD2	3,3	35	65	Dalkeith	55,89000000	-3,07050000	57	2,910800959254020	13,4000000000000	60,0000000000000	21,20546846717830	10,46448758908820	2017_214	8	2017/08/02 00:00:00	13,480000	22,06333	17,2522044791667	587,7791021354166	404,918314
2,0	2017	214	UKD2013	UKD2	8,3	43	66	Dalkeith	55,89000000	-3,07050000	57	2,910800959254020	13,4000000000000	60,0000000000000	21,20546846717830	10,46448758908820	2017_214	8	2017/08/02 00:00:00	13,480000	22,06333	17,2522044791667	587,7791021354166	404,918314
2,0	2017	214	UKD2014	UKD2	11,0	42	67	Dalkeith	55,89000000	-3,07050000	57	2,910800959254020	13,4000000000000	60,0000000000000	21,20546846717830	10,46448758908820	2017_214	8	2017/08/02 00:00:00	13,480000	22,06333	17,2522044791667	587,7791021354166	404,918314
2,0	2017	214	FRZ2001	FRZ2	3,9	33	70	Zuydcote	51,06303000	2,48941000	1	3,611816889092150	15,1436384468865	55,0000000000000	13,28197480072090	15,83486914854400	2017_214	8	2017/08/02 00:00:00	13,480000	22,06333	17,2522044791667	587,7791021354166	404,918314
1,5	2017	214	FRZ2003	FRZ2	2,3	40	53	Zuydcote	51,06303000	2,48941000	1	3,611816889092150	15,1436384468865	55,0000000000000	13,28197480072090	15,83486914854400	2017_214	8	2017/08/02 00:00:00	13,480000	22,06333	17,2522044791667	587,7791021354166	404,918314
1,5	2017	214	FRZ2004	FRZ2	3,4	46	56	Zuydcote	51,06303000	2,48941000	1	3,611816889092150	15,1436384468865	55,0000000000000	13,28197480072090	15,83486914854400	2017_214	8	2017/08/02 00:00:00	13,480000	22,06333	17,2522044791667	587,7791021354166	404,918314
1,5	2017	214	FRZ2005	FRZ2	2,5	40	46	Zuydcote	51,06303000	2,48941000	1	3,611816889092150	15,1436384468865	55,0000000000000	13,28197480072090	15,83486914854400	2017_214	8	2017/08/02 00:00:00	13,480000	22,06333	17,2522044791667	587,7791021354166	404,918314
1,5	2017	214	FRZ2006	FRZ2	1,4	36	46	Zuydcote	51,06303000	2,48941000	1	3,611816889092150	15,1436384468865	55,0000000000000	13,28197480072090	15,83486914854400	2017_214	8	2017/08/02 00:00:00	13,480000	22,06333	17,2522044791667	587,7791021354166	404,918314
2,5	2017	214	FRZ2007	FRZ2	2,2	35	NA	Zuydcote	51,06303000	2,48941000	1	3,611816889092150	15,1436384468865	55,0000000000000	13,28197480072090	15,83486914854400	2017_214	8	2017/08/02 00:00:00	13,480000	22,06333	17,2522044791667	587,7791021354166	404,918314
1,5	2017	214	FRZ2008	FRZ2	2,2	22	50	Zuydcote	51,06303000	2,48941000	1	3,611816889092150	15,1436384468865	55,0000000000000	13,28197480072090	15,83486914854400	2017_214	8	2017/08/02 00:00:00	13,480000	22,06333	17,2522044791667	587,7791021354166	404,918314
1,5	2017	214	FRZ2009	FRZ2	2,4	33	49	Zuydcote	51,06303000	2,48941000	1	3,611816889092150	15,1436384468865	55,0000000000000	13,28197480072090	15,83486914854400	2017_214	8	2017/08/02 00:00:00	13,480000	22,06333	17,2522044791667	587,7791021354166	404,918314
1,5	2017	214	FRZ2010	FRZ2	2,4	42	29	Zuydcote	51,06303000	2,48941000	1	3,611816889092150	15,1436384468865	55,0000000000000	13,28197480072090	15,83486914854400	2017_214	8	2017/08/02 00:00:00	13,480000	22,06333	17,2522044791667	587,7791021354166	404,918314
1,5	2017	214	FRZ2011	FRZ2	3,7	36	51	Zuydcote	51,06303000	2,48941000	1	3,611816889092150	15,1436384468865	55,0000000000000	13,28197480072090	15,83486914854400	2017_214	8	2017/08/02 00:00:00	13,480000	22,06333	17,2522044791667	587,7791021354166	404,918314
1,5	2017	214	FRZ2012	FRZ2	1,5	30	35	Zuydcote	51,06303000	2,48941000	1	3,611816889092150	15,1436384468865	55,0000000000000	13,28197480072090	15,83486914854400	2017_214	8	2017/08/02 00:00:00	13,480000	22,06333	17,2522044791667	587,7791021354166	404,918314
1,5	2017	214	FRZ2013	FRZ2	2,4	32	49	Zuydcote	51,06303000	2,48941000	1	3,611816889092150	15,1436384468865	55,0000000000000	13,28197480072090	15,83486914854400	2017_214	8	2017/08/02 00:00:00	13,480000	22,06333	17,2522044791667	587,7791021354166	404,918314
1,5	2017	214	FRZ2014	FRZ2	3,8	34	54	Zuydcote	51,06303000	2,48941000	1	3,611816889092150	15,1436384468865	55,0000000000000	13,28197480072090	15,83486914854400	2017_214	8	2017/08/02 00:00:00	13,480000	22,06333	17,2522044791667	587,7791021354166	404,918314
2,5	2017	214	HRZ1002	HRZ1	27,3	14	50	Zagreb	45,80833000	15,98834100	121	-0,200000000000000	19,1399101348592	55,0000000000000	23,23896052920910	10,27853767719470	2017_214	8	2017/08/02 00:00:00	13,480000	22,06333	17,2522044791667	587,7791021354166	404,918314
1,5	2017	214	HRZ1003	HRZ1	16,0	38	27	Zagreb	45,80833000	15,98834100	121	-0,200000000000000	19,1399101348592	55,0000000000000	23,23896052920910	10,27853767719470	2017_214	8	2017/08/02 00:00:00	13,480000	22,06333	17,2522044791667	587,7791021354166	404,918314
2,5	2017	214	HRZ1005	HRZ1	38,5	38	41	Zagreb	45,80833000	15,98834100	121	-0,200000000000000	19,1399101348592	55,0000000000000	23,23896052920910	10,27853767719470	2017_214	8	2017/08/02 00:00:00	13,480000	22,06333	17,2522044791667	587,7791021354166	404,918314
2,0	2017	214	HRZ1006	HRZ1	31,0	37	43	Zagreb	45,80833000	15,98834100	121	-0,200000000000000	19,1399101348592	55,0000000000000	23,23896052920910	10,27853767719470	2017_214	8	2017/08/02 00:00:00	13,480000	22,06333	17,2522044791667	587,7791021354166	404,918314
1,5	2017	214	HRZ1007	HRZ1	19,5	44	41	Zagreb	45,80833000	15,98834100	121	-0,200000000000000	19,1399101348592	55,0000000000000	23,23896052920910	10,27853767719470	2017_214	8	2017/08/02 00:00:00	13,480000	22,06333	17,2522044791667	587,7791021354166	404,918314
2,5	2017	214	HRZ1008	HRZ1	27,8	25	46	Zagreb	45,80833000	15,98834100	121	-0,200000000000000	19,1399101348592	55,0000000000000	23,23896052920910	10,27853767719470	2017_214	8	2017/08/02 00:00:00	13,480000	22,06333	17,2522044791667	587,7791021354166	404,918314
1,0	2017	214	HRZ1009	HRZ1	13,6	28	43	Zagreb	45,80833000	15,98834100	121	-0,200000000000000	19,1399101348592	55,0000000000000	23,23896052920910	10,27853767719470	2017_214	8	2017/08/02 00:00:00	13,480000	22,06333	17,2522044791667	587,7791021354166	404,918314
1,5	2017	214	HRZ1010	HRZ1	17,0	38	46	Zagreb	45,80833000	15,98834100	121	-0,200000000000000	19,1399101348592	55,0000000000000	23,23896052920910	10,27853767719470	2017_214	8	2017/08/02 00:00:00	13,480000	22,06333	17,2522044791667	587,7791021354166	404,918314
1,5	2017	214	HRZ1011	HRZ1	21,5	36	30	Zagreb	45,80833000	15,98834100	121	-0,200000000000000	19,1399101348592	55,0000000000000	23,23896052920910	10,27853767719470	2017_214	8	2017/08/02 00:00:00	13,480000	22,06333	17,2522044791667	587,7791021354166	404,918314
2,5	2017	214	HRZ1012	HRZ1	26,8	39	43	Zagreb	45,80833000	15,98834100	121	-0,200000000000000	19,1399101348592	55,0000000000000	23,23896052920910	10,27853767719470	2017_214	8	2017/08/02 00:00:00	13,480000	22,06333	17,2522044791667	587,7791021354166	404,918314
2,0	2017	214	HRZ1014	HRZ1	18,4	42	26	Zagreb	45,80833000	15,98834100	121	-0,200000000000000	19,1399101348592	55,0000000000000	23,23896052920910	10,27853767719470	2017_214	8	2017/08/02 00:00:00	13,480000	22,06333	17,2522044791667	587,7791021354166	404,918314
1,0	2017	214	BEG3001	BEG3	6,7	34	45	Geraardsbergen (Nieuwenhove)	50,78881100	3,99247500	57	2,100000000000000	16,0033251790931	66,6572406334099	14,98567004840520	12,89570552147240	2017_214	8	2017/08/02 00:00:00	13,480000	22,06333	17,2522044791667	587,7791021354166	404,918314
1,5	2017	214	BEG3002	BEG3	8,1	41	28	Geraardsbergen (Nieuwenhove)	50,78881100	3,99247500	57	2,100000000000000	16,0033251790931	66,6572406334099	14,98567004840520	12,89570552147240	2017_214	8	2017/08/02 00:00:00	13,480000	22,06333	17,2522044791667	587,7791021354166	404,918314
1,0	2017	214	BEG3003	BEG3	6,7	41	38	Geraardsbergen (Nieuwenhove)	50,78881100	3,99247500	57	2,100000000000000	16,0033251790931	66,6572406334099	14,98567004840520	12,89570552147240	2017_214	8	2017/08/02 00:00:00	13,480000	22,06333	17,2522044791667	587,7791021354166	404,918314
1,5	2017	214	BEG3004	BEG3	9,6	46	33	Geraardsbergen (Nieuwenhove)	50,78881100	3,99247500	57	2,100000000000000	16,0033251790931	66,6572406334099	14,98567004840520	12,89570552147240	2017_214	8	2017/08/02 00:00:00	13,480000	22,06333	17,2522044791667	587,7791021354166	404,918314
1,0	2017	214	BEG3005	BEG3	4,0	37	44	Geraardsbergen (Nieuwenhove)	50,78881100	3,99247500	57	2,100000000000000	16,0033251790931	66,6572406334099	14,98567004840520	12,89570552147240	2017_214	8	2017/08/02 00:00:00	13,480000	22,06333	17,2522044791667	587,7791021354166	404,918314
1,5	2017	214	BEG3006	BEG3	7,0	43	33	Geraardsbergen (Nieuwenhove)	50,78881100	3,99247500	57	2,100000000000000	16,0033251790931	66,6572406334099	14,98567004840520	12,89570552147240	2017_214	8	2017/08/02 00:00:00	13,480000	22,06333	17,2522044791667	587,7791021354166	404,918314
1,0	2017	214	BEG3007	BEG3	8,1	56	33	Geraardsbergen (Nieuwenhove)	50,78881100	3,99247500	57	2,100000000000000	16,0033251790931	66,6572406334099	14,98567004840520	12,89570552147240	2017_214	8	2017/08/02 00:00:00	13,480000	22,06333	17,2522044791667	587,7791021354166	404,918314
2,0	2017	214	BEG3009	BEG3	5,6	44	39	Geraardsbergen (Nieuwenhove)	50,78881100	3,99247500	57	2,100000000000000	16,0033251790931	66,6572406334099	14,98567004840520	12,89570552147240	2017_214	8	2017/08/02 00:00:00	13,480000	22,06333	17,2522044791667	587,7791021354166	404,918314
1,5	2017	214	BEG3010	BEG3	4,4	32	39	Geraardsbergen (Nieuwenhove)	50,78881100	3,99247500	57	2,100000000000000	16,0033251790931	66,6572406334099	14,98567004840520	12,89570552147240	2017_214	8	2017/08/02 00:00:00	13,480000	22,06333	17,2522044791667	587,7791021354166	404,918314
1,0	2017	214	BEG3011	BEG3	6,5	33	33	Geraardsbergen (Nieuwenhove)	50,78881100	3,99247500	57	2,100000000000000	16,0033251790931	66,6572406334099	14,98567004840520	12,89570552147240	2017_214	8	2017/08/02 00:00:00	13,480000	22,06333	17,2522044791667	587,7791021354166	404,918314
1,5	2017	214	BEG3012	BEG3	7,3	36	29	Geraardsbergen (Nieuwenhove)	50,78881100	3,99247500	57	2,100000000000000	16,0033251790931	66,6572406334099	14,98567004840520	12,89570552147240	2017_214	8	2017/08/02 00:00:00	13,480000	22,06333	17,2522044791667	587,7791021354166	404,918314
1,0	2017	214	BEG3013	BEG3	5,8	47	50	Geraardsbergen (Nieuwenhove)	50,78881100	3,99247500	57	2,100000000000000	16,0033251790931	66,6572406334099	14,98567004840520	12,89570552147240	2017_214	8	2017/08/02 00:00:00	13,480000	22,06333	17,2522044791667	587,7791021354166	404,918314
1,0	2017	214	BEG3014	BEG3	5,6	25	27	Geraardsbergen (Nieuwenhove)	50,78881100	3,99247500	57	2,100000000000000	16,0033251790931	66,6572406334099	14,98567004840520	12,89570552147240	2017_214	8	2017/08/02 00:00:00	13,480000	22,06333	17,2522044791667	587,7791021354166	404,918314
1,5	2017	214	SIL4001	SIL4	12,2	50	20	Ljubljana	46,04800700	14,50235400	297	-0,176087317216098	17,9908123122310	82,0675495770527	24,77443245066210	13,26855686524370	2017_214	8	2017/08/02 00:00:00	13,480000	22,06333	17,2522044791667	587,7791021354166	404,918314
1,5	2017	214	SIL4002	SIL4	9,4	46	27	Ljubljana	46,04800700	14,50235400	297	-0,176087317216098	17,9908123122310	82,0675495770527	24,77443245066210	13,26855686524370	2017_214	8	2017/08/02 00:00:00	13,480000	22,06333	17,2522044791667	587,7791021354166	404,918314
1,5	2017	214	SIL4003	SIL4	7,2	43	37	Ljubljana	46,04800700	14,50235400	297	-0,176087317216098	17,9908123122310	82,0675495770527	24,77443245066210	13,26855686524370	2017_214	8	2017/08/02 00:00:00	13,480000	22,06333	17,2522044791667	587,7791021354166	404,918314
1,5	2017	214	SIL4004	SIL4	14,1	36	30	Ljubljana	46,04800700	14,50235400	297	-0,176087317216098	17,9908123122310	82,0675495770527	24,77443245066210	13,26855686524370	2017_214	8	2017/08/02 00:00:00	13,480000	22,06333	17,2522044791667	587,7791021354166	404,918314
1,5	2017	214	SIL4005	SIL4	10,0	42	38	Ljubljana	46,04800700	14,50235400	297	-0,176087317216098	17,9908123122310	82,0675495770527	24,77443245066210	13,26855686524370	2017_214	8	2017/08/02 00:00:00	13,480000	22,06333	17,2522044791667	587,7791021354166	404,918314
1,5	2017	214	SIL4006	SIL4	7,7	41	46	Ljubljana	46,04800700	14,50235400	297	-0,176087317216098	17,9908123122310	82,0675495770527	24,77443245066210	13,26855686524370	2017_214	8	2017/08/02 00:00:00	13,480000	22,06333	17,2522044791667	587,7791021354166	404,918314
1,5	2017	214	SIL4007	SIL4	8,2	22	28	Ljubljana	46,04800700	14,50235400	297	-0,176087317216098	17,9908123122310	82,0675495770527	24,77443245066210	13,26855686524370	2017_214	8	2017/08/02 00:00:00	13,480000	22,06333	17,2522044791667	587,7791021354166	404,918314
1,0	2017	214	SIL4008	SIL4	9,9	40	41	Ljubljana	46,04800700	14,50235400	297	-0,176087317216098	17,9908123122310	82,0675495770527	24,77443245066210	13,26855686524370	2017_214	8	2017/08/02 00:00:00	13,480000	22,06333	17,2522044791667	587,7791021354166	404,918314
1,5	2017	214	SIL4010	SIL4	7,7	37	30	Ljubljana	46,04800700	14,50235400	297	-0,176087317216098	17,9908123122310	82,0675495770527	24,77443245066210	13,26855686524370	2017_214	8	2017/08/02 00:00:00	13,480000	22,06333	17,2522044791667	587,7791021354166	404,918314
1,0	2017	214	SIL4011	SIL4	8,5	44	40	Ljubljana	46,04800700	14,50235400	297	-0,176087317216098	17,9908123122310	82,0675495770527	24,77443245066210	13,26855686524370	2017_214	8	2017/08/02 00:00:00	13,480000	22,06333	17,2522044791667	587,7791021354166	404,918314
1,0	2017	214	SIL4012	SIL4	8,8	37	32	Ljubljana	46,04800700	14,50235400	297	-0,176087317216098	17,9908123122310	82,0675495770527	24,77443245066210	13,26855686524370	2017_214	8	2017/08/02 00:00:00	13,480000	22,06333	17,2522044791667	587,7791021354166	404,918314
1,0	2017	214	SIL4013	SIL4	10,7	41	34	Ljubljana	46,04800700	14,50235400	297	-0,176087317216098	17,9908123122310	82,0675495770527	24,77443245066210	13,26855686524370	2017_214	8	2017/08/02 00:00:00	13,480000	22,06333	17,2522044791667	587,7791021354166	404,918314
1,5	2017	214	SIL4014	SIL4	9,2	46	37	Ljubljana	46,04800700	14,50235400	297	-0,176087317216098	17,9908123122310	82,0675495770527	24,77443245066210	13,26855686524370	2017_214	8	2017/08/02 00:00:00	13,480000	22,06333	17,2522044791667	587,7791021354166	404,918314
1,0	2017	214	HUN4001	HUN4	2,4	25	36	Nagyvenyim	46,93713400	18,80150300	137	-1,000000000000000	19,4098154641677	36,9018453583233	26,43605185493450	12,98097251585620	2017_214	8	2017/08/02 00:00:00	13,480000	22,06333	17,2522044791667	587,7791021354166	404,918314
1,5	2017	214	HUN4002	HUN4	4,9	37	14	Nagyvenyim	46,93713400	18,80150300	137	-1,000000000000000	19,4098154641677	36,9018453583233	26,43605185493450	12,98097251585620	2017_214	8	2017/08/02 00:00:00	13,480000	22,06333	17,2522044791667	587,7791021354166	404,918314
1,5	2017	214	HUN4003	HUN4	2,8	15	31	Nagyvenyim	46,93713400	18,80150300	137	-1,000000000000000	19,4098154641677	36,9018453583233	26,43605185493450	12,98097251585620	2017_214	8	2017/08/02 00:00:00	13,480000	22,06333	17,2522044791667	587,7791021354166	404,918314
1,5	2017	214	HUN4004	HUN4	1,2	35	44	Nagyvenyim	46,93713400	18,80150300	137	-1,000000000000000	19,4098154641677	36,9018453583233	26,43605185493450	12,98097251585620	2017_214	8	2017/08/02 00:00:00	13,480000	22,06333	17,2522044791667	587,7791021354166	404,918314
1,0	2017	214	HUN4005	HUN4	2,7	39	28	Nagyvenyim	46,93713400	18,80150300	137	-1,000000000000000	19,4098154641677	36,9018453583233	26,43605185493450	12,98097251585620	2017_214	8	2017/08/02 00:00:00	13,480000	22,06333	17,2522044791667	587,7791021354166	404,918314
1,0	2017	214	HUN4006	HUN4	4,1	14	27	Nagyvenyim	46,93713400	18,80150300	137	-1,000000000000000	19,4098154641677	36,9018453583233	26,43605185493450	12,98097251585620	2017_214	8	2017/08/02 00:00:00	13,480000	22,06333	17,2522044791667	587,7791021354166	404,918314
1,5	2017	214	HUN4007	HUN4	4,6	23	28	Nagyvenyim	46,93713400	18,80150300	137	-1,000000000000000	19,4098154641677	36,9018453583233	26,43605185493450	12,98097251585620	2017_214	8	2017/08/02 00:00:00	13,480000	22,06333	17,2522044791667	587,7791021354166	404,918314
1,5	2017	214	HUN4008	HUN4	1,8	35	28	Nagyvenyim	46,93713400	18,80150300	137	-1,000000000000000	19,4098154641677	36,9018453583233	26,43605185493450	12,98097251585620	2017_214	8	2017/08/02 00:00:00	13,480000	22,06333	17,2522044791667	587,7791021354166	404,918314
1,0	2017	214	HUN4009	HUN4	2,1	31	15	Nagyvenyim	46,93713400	18,80150300	137	-1,000000000000000	19,4098154641677	36,9018453583233	26,43605185493450	12,98097251585620	2017_214	8	2017/08/02 00:00:00	13,480000	22,06333	17,2522044791667	587,7791021354166	404,918314
1,0	2017	214	HUN4010	HUN4	2,0	29	31	Nagyvenyim	46,93713400	18,80150300	137	-1,000000000000000	19,4098154641677	36,9018453583233	26,43605185493450	12,98097251585620	2017_214	8	2017/08/02 00:00:00	13,480000	22,06333	17,2522044791667	587,7791021354166	404,918314
1,5	2017	214	HUN4011	HUN4	5,3	28	40	Nagyvenyim	46,93713400	18,80150300	137	-1,000000000000000	19,4098154641677	36,9018453583233	26,43605185493450	12,98097251585620	2017_214	8	2017/08/02 00:00:00	13,480000	22,06333	17,2522044791667	587,7791021354166	404,918314
1,0	2017	214	HUN4012	HUN4	2,0	34	32	Nagyvenyim	46,93713400	18,80150300	137	-1,000000000000000	19,4098154641677	36,9018453583233	26,43605185493450	12,98097251585620	2017_214	8	2017/08/02 00:00:00	13,480000	22,06333	17,2522044791667	587,7791021354166	404,918314
1,0	2017	214	HUN4013	HUN4	3,3	33	27	Nagyvenyim	46,93713400	18,80150300	137	-1,000000000000000	19,4098154641677	36,9018453583233	26,43605185493450	12,98097251585620	2017_214	8	2017/08/02 00:00:00	13,480000	22,06333	17,2522044791667	587,7791021354166	404,918314
1,0	2017	214	HUN4014	HUN4	3,3	38	24	Nagyvenyim	46,93713400	18,80150300	137	-1,000000000000000	19,4098154641677	36,9018453583233	26,43605185493450	12,98097251585620	2017_214	8	2017/08/02 00:00:00	13,480000	22,06333	17,2522044791667	587,7791021354166	404,918314
1,5	2017	214	SIL5001	SIL5	14,0	20	19	Ljubljana	46,04681600	14,50162300	297	-0,161791827106224	18,0004858655537	82,0744153730164	24,77778336108320	11,97319646421440	2017_214	8	2017/08/02 00:00:00	13,480000	22,06333	17,2522044791667	587,7791021354166	404,918314
1,5	2017	214	SIL5002	SIL5	13,9	46	22	Ljubljana	46,04681600	14,50162300	297	-0,161791827106224	18,0004858655537	82,0744153730164	24,77778336108320	11,97319646421440	2017_214	8	2017/08/02 00:00:00	13,480000	22,06333	17,2522044791667	587,7791021354166	404,918314
2,5	2017	214	SIL5003	SIL5	16,7	35	36	Ljubljana	46,04681600	14,50162300	297	-0,161791827106224	18,0004858655537	82,0744153730164	24,77778336108320	11,97319646421440	2017_214	8	2017/08/02 00:00:00	13,480000	22,06333	17,2522044791667	587,7791021354166	404,918314
1,5	2017	214	SIL5004	SIL5	13,8	25	38	Ljubljana	46,04681600	14,50162300	297	-0,161791827106224	18,0004858655537	82,0744153730164	24,77778336108320	11,97319646421440	2017_214	8	2017/08/02 00:00:00	13,480000	22,06333	17,2522044791667	587,7791021354166	404,918314
1,5	2017	214	SIL5005	SIL5	12,6	33	10	Ljubljana	46,04681600	14,50162300	297	-0,161791827106224	18,0004858655537	82,0744153730164	24,77778336108320	11,97319646421440	2017_214	8	2017/08/02 00:00:00	13,480000	22,06333	17,2522044791667	587,7791021354166	404,918314
2,5	2017	214	SIL5006	SIL5	17,5	20	55	Ljubljana	46,04681600	14,50162300	297	-0,161791827106224	18,0004858655537	82,0744153730164	24,77778336108320	11,97319646421440	2017_214	8	2017/08/02 00:00:00	13,480000	22,06333	17,2522044791667	587,7791021354166	404,918314
2,0	2017	214	SIL5007	SIL5	14,1	22	43	Ljubljana	46,04681600	14,50162300	297	-0,161791827106224	18,0004858655537	82,0744153730164	24,77778336108320	11,97319646421440	2017_214	8	2017/08/02 00:00:00	13,480000	22,06333	17,2522044791667	587,7791021354166	404,918314
2,0	2017	214	SIL5008	SIL5	14,1	44	38	Ljubljana	46,04681600	14,50162300	297	-0,161791827106224	18,0004858655537	82,0744153730164	24,77778336108320	11,97319646421440	2017_214	8	2017/08/02 00:00:00	13,480000	22,06333	17,2522044791667	587,7791021354166	404,918314
1,0	2017	214	SIL5009	SIL5	10,8	44	42	Ljubljana	46,04681600	14,50162300	297	-0,161791827106224	18,0004858655537	82,0744153730164	24,77778336108320	11,97319646421440	2017_214	8	2017/08/02 00:00:00	13,480000	22,06333	17,2522044791667	587,7791021354166	404,918314
2,5	2017	214	SIL5010	SIL5	20,1	24	50	Ljubljana	46,04681600	14,50162300	297	-0,161791827106224	18,0004858655537	82,0744153730164	24,77778336108320	11,97319646421440	2017_214	8	2017/08/02 00:00:00	13,480000	22,06333	17,2522044791667	587,7791021354166	404,918314
2,0	2017	214	SIL5011	SIL5	23,8	38	53	Ljubljana	46,04681600	14,50162300	297	-0,161791827106224	18,0004858655537	82,0744153730164	24,77778336108320	11,97319646421440	2017_214	8	2017/08/02 00:00:00	13,480000	22,06333	17,2522044791667	587,7791021354166	404,918314
3,0	2017	214	SIL5012	SIL5	13,9	15	39	Ljubljana	46,04681600	14,50162300	297	-0,161791827106224	18,0004858655537	82,0744153730164	24,77778336108320	11,97319646421440	2017_214	8	2017/08/02 00:00:00	13,480000	22,06333	17,2522044791667	587,7791021354166	404,918314
1,5	2017	214	SIL5013	SIL5	17,7	33	40	Ljubljana	46,04681600	14,50162300	297	-0,161791827106224	18,0004858655537	82,0744153730164	24,77778336108320	11,97319646421440	2017_214	8	2017/08/02 00:00:00	13,480000	22,06333	17,2522044791667	587,7791021354166	404,918314
2,0	2017	214	SIL5014	SIL5	11,8	30	23	Ljubljana	46,04681600	14,50162300	297	-0,161791827106224	18,0004858655537	82,0744153730164	24,77778336108320	11,97319646421440	2017_214	8	2017/08/02 00:00:00	13,480000	22,06333	17,2522044791667	587,7791021354166	404,918314
1,5	2017	214	FRG2001	FRG2	6,1	58	33	Ghyvelde	51,06537000	2,54571000	0	3,551480213321120	15,1590258114899	55,0000000000000	13,34650673505710	16,30361805296530	2017_214	8	2017/08/02 00:00:00	13,480000	22,06333	17,2522044791667	587,7791021354166	404,918314
1,0	2017	214	FRG2002	FRG2	2,2	36	51	Ghyvelde	51,06537000	2,54571000	0	3,551480213321120	15,1590258114899	55,0000000000000	13,34650673505710	16,30361805296530	2017_214	8	2017/08/02 00:00:00	13,480000	22,06333	17,2522044791667	587,7791021354166	404,918314
1,0	2017	214	FRG2003	FRG2	4,4	44	34	Ghyvelde	51,06537000	2,54571000	0	3,551480213321120	15,1590258114899	55,0000000000000	13,34650673505710	16,30361805296530	2017_214	8	2017/08/02 00:00:00	13,480000	22,06333	17,2522044791667	587,7791021354166	404,918314
1,5	2017	214	FRG2004	FRG2	4,3	30	22	Ghyvelde	51,06537000	2,54571000	0	3,551480213321120	15,1590258114899	55,0000000000000	13,34650673505710	16,30361805296530	2017_214	8	2017/08/02 00:00:00	13,480000	22,06333	17,2522044791667	587,7791021354166	404,918314
2,0	2017	214	FRG2006	FRG2	3,3	38	36	Ghyvelde	51,06537000	2,54571000	0	3,551480213321120	15,1590258114899	55,0000000000000	13,34650673505710	16,30361805296530	2017_214	8	2017/08/02 00:00:00	13,480000	22,06333	17,2522044791667	587,7791021354166	404,918314
1,0	2017	214	FRG2008	FRG2	1,8	34	37	Ghyvelde	51,06537000	2,54571000	0	3,551480213321120	15,1590258114899	55,0000000000000	13,34650673505710	16,30361805296530	2017_214	8	2017/08/02 00:00:00	13,480000	22,06333	17,2522044791667	587,7791021354166	404,918314
1,5	2017	214	FRG2010	FRG2	3,2	42	42	Ghyvelde	51,06537000	2,54571000	0	3,551480213321120	15,1590258114899	55,0000000000000	13,34650673505710	16,30361805296530	2017_214	8	2017/08/02 00:00:00	13,480000	22,06333	17,2522044791667	587,7791021354166	404,918314
1,0	2017	214	FRG2011	FRG2	1,3	37	40	Ghyvelde	51,06537000	2,54571000	0	3,551480213321120	15,1590258114899	55,0000000000000	13,34650673505710	16,30361805296530	2017_214	8	2017/08/02 00:00:00	13,480000	22,06333	17,2522044791667	587,7791021354166	404,918314
2,0	2017	214	FRG2012	FRG2	2,9	44	39	Ghyvelde	51,06537000	2,54571000	0	3,551480213321120	15,1590258114899	55,0000000000000	13,34650673505710	16,30361805296530	2017_214	8	2017/08/02 00:00:00	13,480000	22,06333	17,2522044791667	587,7791021354166	404,918314
1,0	2017	214	FRG2013	FRG2	1,5	28	43	Ghyvelde	51,06537000	2,54571000	0	3,551480213321120	15,1590258114899	55,0000000000000	13,34650673505710	16,30361805296530	2017_214	8	2017/08/02 00:00:00	13,480000	22,06333	17,2522044791667	587,7791021354166	404,918314
1,0	2017	214	FRG2014	FRG2	1,9	21	58	Ghyvelde	51,06537000	2,54571000	0	3,551480213321120	15,1590258114899	55,0000000000000	13,34650673505710	16,30361805296530	2017_214	8	2017/08/02 00:00:00	13,480000	22,06333	17,2522044791667	587,7791021354166	404,918314
1,0	2017	214	SIL6001	SIL6	14,3	31	42	Ljubljana	46,04598100	14,50302800	297	-0,151769380219752	18,0340836576263	82,1752534541890	24,77412605637060	11,86059743954480	2017_214	8	2017/08/02 00:00:00	13,480000	22,06333	17,2522044791667	587,7791021354166	404,918314
1,0	2017	214	SIL6002	SIL6	12,9	30	41	Ljubljana	46,04598100	14,50302800	297	-0,151769380219752	18,0340836576263	82,1752534541890	24,77412605637060	11,86059743954480	2017_214	8	2017/08/02 00:00:00	13,480000	22,06333	17,2522044791667	587,7791021354166	404,918314
1,0	2017	214	SIL6003	SIL6	19,5	44	41	Ljubljana	46,04598100	14,50302800	297	-0,151769380219752	18,0340836576263	82,1752534541890	24,77412605637060	11,86059743954480	2017_214	8	2017/08/02 00:00:00	13,480000	22,06333	17,2522044791667	587,7791021354166	404,918314
1,5	2017	214	SIL6004	SIL6	19,0	23	41	Ljubljana	46,04598100	14,50302800	297	-0,151769380219752	18,0340836576263	82,1752534541890	24,77412605637060	11,86059743954480	2017_214	8	2017/08/02 00:00:00	13,480000	22,06333	17,2522044791667	587,7791021354166	404,918314
1,5	2017	214	SIL6005	SIL6	12,2	32	33	Ljubljana	46,04598100	14,50302800	297	-0,151769380219752	18,0340836576263	82,1752534541890	24,77412605637060	11,86059743954480	2017_214	8	2017/08/02 00:00:00	13,480000	22,06333	17,2522044791667	587,7791021354166	404,918314
1,5	2017	214	SIL6006	SIL6	15,1	25	40	Ljubljana	46,04598100	14,50302800	297	-0,151769380219752	18,0340836576263	82,1752534541890	24,77412605637060	11,86059743954480	2017_214	8	2017/08/02 00:00:00	13,480000	22,06333	17,2522044791667	587,7791021354166	404,918314
1,5	2017	214	SIL6007	SIL6	15,4	33	47	Ljubljana	46,04598100	14,50302800	297	-0,151769380219752	18,0340836576263	82,1752534541890	24,77412605637060	11,86059743954480	2017_214	8	2017/08/02 00:00:00	13,480000	22,06333	17,2522044791667	587,7791021354166	404,918314
2,0	2017	214	SIL6008	SIL6	15,9	40	41	Ljubljana	46,04598100	14,50302800	297	-0,151769380219752	18,0340836576263	82,1752534541890	24,77412605637060	11,86059743954480	2017_214	8	2017/08/02 00:00:00	13,480000	22,06333	17,2522044791667	587,7791021354166	404,918314
1,0	2017	214	SIL6009	SIL6	17,3	42	38	Ljubljana	46,04598100	14,50302800	297	-0,151769380219752	18,0340836576263	82,1752534541890	24,77412605637060	11,86059743954480	2017_214	8	2017/08/02 00:00:00	13,480000	22,06333	17,2522044791667	587,7791021354166	404,918314
1,5	2017	214	SIL6010	SIL6	15,2	28	43	Ljubljana	46,04598100	14,50302800	297	-0,151769380219752	18,0340836576263	82,1752534541890	24,77412605637060	11,86059743954480	2017_214	8	2017/08/02 00:00:00	13,480000	22,06333	17,2522044791667	587,7791021354166	404,918314
1,0	2017	214	SIL6011	SIL6	12,2	34	38	Ljubljana	46,04598100	14,50302800	297	-0,151769380219752	18,0340836576263	82,1752534541890	24,77412605637060	11,86059743954480	2017_214	8	2017/08/02 00:00:00	13,480000	22,06333	17,2522044791667	587,7791021354166	404,918314
1,0	2017	214	SIL6013	SIL6	15,1	32	40	Ljubljana	46,04598100	14,50302800	297	-0,151769380219752	18,0340836576263	82,1752534541890	24,77412605637060	11,86059743954480	2017_214	8	2017/08/02 00:00:00	13,480000	22,06333	17,2522044791667	587,7791021354166	404,918314
1,5	2017	214	SIL6014	SIL6	14,3	31	41	Ljubljana	46,04598100	14,50302800	297	-0,151769380219752	18,0340836576263	82,1752534541890	24,77412605637060	11,86059743954480	2017_214	8	2017/08/02 00:00:00	13,480000	22,06333	17,2522044791667	587,7791021354166	404,918314
1,0	2017	214	FRL1001	FRL1	2,6	31	37	Loiret (Ardon)	47,77898330	1,87991110	111	3,052207042344320	16,9000000000000	56,0000000000000	13,11150556645640	14,23602080624190	2017_214	8	2017/08/02 00:00:00	13,480000	22,06333	17,2522044791667	587,7791021354166	404,918314
1,5	2017	214	FRL1002	FRL1	3,1	12	47	Loiret (Ardon)	47,77898330	1,87991110	111	3,052207042344320	16,9000000000000	56,0000000000000	13,11150556645640	14,23602080624190	2017_214	8	2017/08/02 00:00:00	13,480000	22,06333	17,2522044791667	587,7791021354166	404,918314
1,0	2017	214	FRL1003	FRL1	3,1	19	48	Loiret (Ardon)	47,77898330	1,87991110	111	3,052207042344320	16,9000000000000	56,0000000000000	13,11150556645640	14,23602080624190	2017_214	8	2017/08/02 00:00:00	13,480000	22,06333	17,2522044791667	587,7791021354166	404,918314
1,0	2017	214	FRL1004	FRL1	4,9	26	33	Loiret (Ardon)	47,77898330	1,87991110	111	3,052207042344320	16,9000000000000	56,0000000000000	13,11150556645640	14,23602080624190	2017_214	8	2017/08/02 00:00:00	13,480000	22,06333	17,2522044791667	587,7791021354166	404,918314
1,0	2017	214	FRL1005	FRL1	3,2	18	30	Loiret (Ardon)	47,77898330	1,87991110	111	3,052207042344320	16,9000000000000	56,0000000000000	13,11150556645640	14,23602080624190	2017_214	8	2017/08/02 00:00:00	13,480000	22,06333	17,2522044791667	587,7791021354166	404,918314
1,0	2017	214	FRL1006	FRL1	3,4	23	47	Loiret (Ardon)	47,77898330	1,87991110	111	3,052207042344320	16,9000000000000	56,0000000000000	13,11150556645640	14,23602080624190	2017_214	8	2017/08/02 00:00:00	13,480000	22,06333	17,2522044791667	587,7791021354166	404,918314
2,0	2017	214	FRL1007	FRL1	3,7	14	40	Loiret (Ardon)	47,77898330	1,87991110	111	3,052207042344320	16,9000000000000	56,0000000000000	13,11150556645640	14,23602080624190	2017_214	8	2017/08/02 00:00:00	13,480000	22,06333	17,2522044791667	587,7791021354166	404,918314
1,0	2017	214	FRL1008	FRL1	3,0	19	52	Loiret (Ardon)	47,77898330	1,87991110	111	3,052207042344320	16,9000000000000	56,0000000000000	13,11150556645640	14,23602080624190	2017_214	8	2017/08/02 00:00:00	13,480000	22,06333	17,2522044791667	587,7791021354166	404,918314
1,5	2017	214	FRL1009	FRL1	3,1	19	36	Loiret (Ardon)	47,77898330	1,87991110	111	3,052207042344320	16,9000000000000	56,0000000000000	13,11150556645640	14,23602080624190	2017_214	8	2017/08/02 00:00:00	13,480000	22,06333	17,2522044791667	587,7791021354166	404,918314
1,5	2017	214	FRL1010	FRL1	4,2	14	43	Loiret (Ardon)	47,77898330	1,87991110	111	3,052207042344320	16,9000000000000	56,0000000000000	13,11150556645640	14,23602080624190	2017_214	8	2017/08/02 00:00:00	13,480000	22,06333	17,2522044791667	587,7791021354166	404,918314
1,0	2017	214	FRL1011	FRL1	3,9	29	41	Loiret (Ardon)	47,77898330	1,87991110	111	3,052207042344320	16,9000000000000	56,0000000000000	13,11150556645640	14,23602080624190	2017_214	8	2017/08/02 00:00:00	13,480000	22,06333	17,2522044791667	587,7791021354166	404,918314
1,5	2017	214	FRL1012	FRL1	3,9	10	43	Loiret (Ardon)	47,77898330	1,87991110	111	3,052207042344320	16,9000000000000	56,0000000000000	13,11150556645640	14,23602080624190	2017_214	8	2017/08/02 00:00:00	13,480000	22,06333	17,2522044791667	587,7791021354166	404,918314
1,0	2017	214	FRL1013	FRL1	3,6	31	35	Loiret (Ardon)	47,77898330	1,87991110	111	3,052207042344320	16,9000000000000	56,0000000000000	13,11150556645640	14,23602080624190	2017_214	8	2017/08/02 00:00:00	13,480000	22,06333	17,2522044791667	587,7791021354166	404,918314
2,0	2017	214	FRL1014	FRL1	3,4	21	44	Loiret (Ardon)	47,77898330	1,87991110	111	3,052207042344320	16,9000000000000	56,0000000000000	13,11150556645640	14,23602080624190	2017_214	8	2017/08/02 00:00:00	13,480000	22,06333	17,2522044791667	587,7791021354166	404,918314
1,5	2017	214	GEL1001	GEL1	5,1	25	34	Duisburg	51,45614600	6,73288700	30	1,900000000000000	16,4737608527472	69,2623914725278	15,43935857788660	10,08517887563880	2017_214	8	2017/08/02 00:00:00	13,480000	22,06333	17,2522044791667	587,7791021354166	404,918314
1,5	2017	214	GEL1002	GEL1	3,9	39	25	Duisburg	51,45614600	6,73288700	30	1,900000000000000	16,4737608527472	69,2623914725278	15,43935857788660	10,08517887563880	2017_214	8	2017/08/02 00:00:00	13,480000	22,06333	17,2522044791667	587,7791021354166	404,918314
1,5	2017	214	GEL1003	GEL1	7,9	41	34	Duisburg	51,45614600	6,73288700	30	1,900000000000000	16,4737608527472	69,2623914725278	15,43935857788660	10,08517887563880	2017_214	8	2017/08/02 00:00:00	13,480000	22,06333	17,2522044791667	587,7791021354166	404,918314
2,0	2017	214	GEL1004	GEL1	3,7	42	41	Duisburg	51,45614600	6,73288700	30	1,900000000000000	16,4737608527472	69,2623914725278	15,43935857788660	10,08517887563880	2017_214	8	2017/08/02 00:00:00	13,480000	22,06333	17,2522044791667	587,7791021354166	404,918314
2,0	2017	214	GEL1005	GEL1	5,0	37	56	Duisburg	51,45614600	6,73288700	30	1,900000000000000	16,4737608527472	69,2623914725278	15,43935857788660	10,08517887563880	2017_214	8	2017/08/02 00:00:00	13,480000	22,06333	17,2522044791667	587,7791021354166	404,918314
2,0	2017	214	GEL1006	GEL1	6,4	36	27	Duisburg	51,45614600	6,73288700	30	1,900000000000000	16,4737608527472	69,2623914725278	15,43935857788660	10,08517887563880	2017_214	8	2017/08/02 00:00:00	13,480000	22,06333	17,2522044791667	587,7791021354166	404,918314
2,0	2017	214	GEL1007	GEL1	5,8	33	32	Duisburg	51,45614600	6,73288700	30	1,900000000000000	16,4737608527472	69,2623914725278	15,43935857788660	10,08517887563880	2017_214	8	2017/08/02 00:00:00	13,480000	22,06333	17,2522044791667	587,7791021354166	404,918314
1,5	2017	214	GEL1008	GEL1	5,9	29	40	Duisburg	51,45614600	6,73288700	30	1,900000000000000	16,4737608527472	69,2623914725278	15,43935857788660	10,08517887563880	2017_214	8	2017/08/02 00:00:00	13,480000	22,06333	17,2522044791667	587,7791021354166	404,918314
1,5	2017	214	GEL1009	GEL1	7,2	43	28	Duisburg	51,45614600	6,73288700	30	1,900000000000000	16,4737608527472	69,2623914725278	15,43935857788660	10,08517887563880	2017_214	8	2017/08/02 00:00:00	13,480000	22,06333	17,2522044791667	587,7791021354166	404,918314
2,0	2017	214	GEL1010	GEL1	7,5	35	48	Duisburg	51,45614600	6,73288700	30	1,900000000000000	16,4737608527472	69,2623914725278	15,43935857788660	10,08517887563880	2017_214	8	2017/08/02 00:00:00	13,480000	22,06333	17,2522044791667	587,7791021354166	404,918314
2,0	2017	214	GEL1011	GEL1	6,4	39	49	Duisburg	51,45614600	6,73288700	30	1,900000000000000	16,4737608527472	69,2623914725278	15,43935857788660	10,08517887563880	2017_214	8	2017/08/02 00:00:00	13,480000	22,06333	17,2522044791667	587,7791021354166	404,918314
1,5	2017	214	GEL1012	GEL1	3,5	15	43	Duisburg	51,45614600	6,73288700	30	1,900000000000000	16,4737608527472	69,2623914725278	15,43935857788660	10,08517887563880	2017_214	8	2017/08/02 00:00:00	13,480000	22,06333	17,2522044791667	587,7791021354166	404,918314
2,5	2017	214	GEL1013	GEL1	7,7	34	38	Duisburg	51,45614600	6,73288700	30	1,900000000000000	16,4737608527472	69,2623914725278	15,43935857788660	10,08517887563880	2017_214	8	2017/08/02 00:00:00	13,480000	22,06333	17,2522044791667	587,7791021354166	404,918314
2,0	2017	214	GEL1014	GEL1	10,2	28	60	Duisburg	51,45614600	6,73288700	30	1,900000000000000	16,4737608527472	69,2623914725278	15,43935857788660	10,08517887563880	2017_214	8	2017/08/02 00:00:00	13,480000	22,06333	17,2522044791667	587,7791021354166	404,918314
2,5	2017	214	GEL2001	GEL2	6,1	29	35	Duisburg	51,45614600	6,73288700	30	1,900000000000000	16,4737608527472	69,2623914725278	15,43935857788660	11,34487350199730	2017_214	8	2017/08/02 00:00:00	13,480000	22,06333	17,2522044791667	587,7791021354166	404,918314
2,0	2017	214	GEL2002	GEL2	4,6	38	47	Duisburg	51,45614600	6,73288700	30	1,900000000000000	16,4737608527472	69,2623914725278	15,43935857788660	11,34487350199730	2017_214	8	2017/08/02 00:00:00	13,480000	22,06333	17,2522044791667	587,7791021354166	404,918314
1,5	2017	214	GEL2003	GEL2	3,8	27	15	Duisburg	51,45614600	6,73288700	30	1,900000000000000	16,4737608527472	69,2623914725278	15,43935857788660	11,34487350199730	2017_214	8	2017/08/02 00:00:00	13,480000	22,06333	17,2522044791667	587,7791021354166	404,918314
1,5	2017	214	GEL2004	GEL2	6,2	30	18	Duisburg	51,45614600	6,73288700	30	1,900000000000000	16,4737608527472	69,2623914725278	15,43935857788660	11,34487350199730	2017_214	8	2017/08/02 00:00:00	13,480000	22,06333	17,2522044791667	587,7791021354166	404,918314
2,5	2017	214	GEL2005	GEL2	5,6	30	50	Duisburg	51,45614600	6,73288700	30	1,900000000000000	16,4737608527472	69,2623914725278	15,43935857788660	11,34487350199730	2017_214	8	2017/08/02 00:00:00	13,480000	22,06333	17,2522044791667	587,7791021354166	404,918314
2,0	2017	214	GEL2006	GEL2	9,3	33	23	Duisburg	51,45614600	6,73288700	30	1,900000000000000	16,4737608527472	69,2623914725278	15,43935857788660	11,34487350199730	2017_214	8	2017/08/02 00:00:00	13,480000	22,06333	17,2522044791667	587,7791021354166	404,918314
2,0	2017	214	GEL2007	GEL2	2,9	17	25	Duisburg	51,45614600	6,73288700	30	1,900000000000000	16,4737608527472	69,2623914725278	15,43935857788660	11,34487350199730	2017_214	8	2017/08/02 00:00:00	13,480000	22,06333	17,2522044791667	587,7791021354166	404,918314
1,5	2017	214	GEL2008	GEL2	4,0	26	30	Duisburg	51,45614600	6,73288700	30	1,900000000000000	16,4737608527472	69,2623914725278	15,43935857788660	11,34487350199730	2017_214	8	2017/08/02 00:00:00	13,480000	22,06333	17,2522044791667	587,7791021354166	404,918314
2,0	2017	214	GEL2009	GEL2	3,7	23	44	Duisburg	51,45614600	6,73288700	30	1,900000000000000	16,4737608527472	69,2623914725278	15,43935857788660	11,34487350199730	2017_214	8	2017/08/02 00:00:00	13,480000	22,06333	17,2522044791667	587,7791021354166	404,918314
2,5	2017	214	GEL2010	GEL2	11,2	24	35	Duisburg	51,45614600	6,73288700	30	1,900000000000000	16,4737608527472	69,2623914725278	15,43935857788660	11,34487350199730	2017_214	8	2017/08/02 00:00:00	13,480000	22,06333	17,2522044791667	587,7791021354166	404,918314
2,5	2017	214	GEL2011	GEL2	5,7	29	43	Duisburg	51,45614600	6,73288700	30	1,900000000000000	16,4737608527472	69,2623914725278	15,43935857788660	11,34487350199730	2017_214	8	2017/08/02 00:00:00	13,480000	22,06333	17,2522044791667	587,7791021354166	404,918314
2,0	2017	214	GEL2012	GEL2	3,4	31	42	Duisburg	51,45614600	6,73288700	30	1,900000000000000	16,4737608527472	69,2623914725278	15,43935857788660	11,34487350199730	2017_214	8	2017/08/02 00:00:00	13,480000	22,06333	17,2522044791667	587,7791021354166	404,918314
1,0	2017	214	GEL2013	GEL2	4,3	18	21	Duisburg	51,45614600	6,73288700	30	1,900000000000000	16,4737608527472	69,2623914725278	15,43935857788660	11,34487350199730	2017_214	8	2017/08/02 00:00:00	13,480000	22,06333	17,2522044791667	587,7791021354166	404,918314
2,0	2017	214	GEL2014	GEL2	4,1	31	21	Duisburg	51,45614600	6,73288700	30	1,900000000000000	16,4737608527472	69,2623914725278	15,43935857788660	11,34487350199730	2017_214	8	2017/08/02 00:00:00	13,480000	22,06333	17,2522044791667	587,7791021354166	404,918314
1,0	2017	214	BEZ1001	BEZ1	9,2	19	47	Zwalm	50,84418200	3,73185100	86	2,185207756368850	15,5426038781844	65,1479224363115	14,80034439631480	10,81074102762720	2017_214	8	2017/08/02 00:00:00	13,480000	22,06333	17,2522044791667	587,7791021354166	404,918314
1,0	2017	214	BEZ1002	BEZ1	5,3	34	40	Zwalm	50,84418200	3,73185100	86	2,185207756368850	15,5426038781844	65,1479224363115	14,80034439631480	10,81074102762720	2017_214	8	2017/08/02 00:00:00	13,480000	22,06333	17,2522044791667	587,7791021354166	404,918314
1,5	2017	214	BEZ1003	BEZ1	6,5	41	50	Zwalm	50,84418200	3,73185100	86	2,185207756368850	15,5426038781844	65,1479224363115	14,80034439631480	10,81074102762720	2017_214	8	2017/08/02 00:00:00	13,480000	22,06333	17,2522044791667	587,7791021354166	404,918314
1,5	2017	214	BEZ1004	BEZ1	7,4	35	33	Zwalm	50,84418200	3,73185100	86	2,185207756368850	15,5426038781844	65,1479224363115	14,80034439631480	10,81074102762720	2017_214	8	2017/08/02 00:00:00	13,480000	22,06333	17,2522044791667	587,7791021354166	404,918314
1,0	2017	214	BEZ1005	BEZ1	4,4	20	21	Zwalm	50,84418200	3,73185100	86	2,185207756368850	15,5426038781844	65,1479224363115	14,80034439631480	10,81074102762720	2017_214	8	2017/08/02 00:00:00	13,480000	22,06333	17,2522044791667	587,7791021354166	404,918314
1,5	2017	214	BEZ1006	BEZ1	11,5	32	40	Zwalm	50,84418200	3,73185100	86	2,185207756368850	15,5426038781844	65,1479224363115	14,80034439631480	10,81074102762720	2017_214	8	2017/08/02 00:00:00	13,480000	22,06333	17,2522044791667	587,7791021354166	404,918314
1,5	2017	214	BEZ1007	BEZ1	5,1	19	48	Zwalm	50,84418200	3,73185100	86	2,185207756368850	15,5426038781844	65,1479224363115	14,80034439631480	10,81074102762720	2017_214	8	2017/08/02 00:00:00	13,480000	22,06333	17,2522044791667	587,7791021354166	404,918314
1,0	2017	214	BEZ1008	BEZ1	5,7	14	58	Zwalm	50,84418200	3,73185100	86	2,185207756368850	15,5426038781844	65,1479224363115	14,80034439631480	10,81074102762720	2017_214	8	2017/08/02 00:00:00	13,480000	22,06333	17,2522044791667	587,7791021354166	404,918314
1,5	2017	214	BEZ1009	BEZ1	5,8	40	30	Zwalm	50,84418200	3,73185100	86	2,185207756368850	15,5426038781844	65,1479224363115	14,80034439631480	10,81074102762720	2017_214	8	2017/08/02 00:00:00	13,480000	22,06333	17,2522044791667	587,7791021354166	404,918314
1,5	2017	214	BEZ1010	BEZ1	8,4	26	27	Zwalm	50,84418200	3,73185100	86	2,185207756368850	15,5426038781844	65,1479224363115	14,80034439631480	10,81074102762720	2017_214	8	2017/08/02 00:00:00	13,480000	22,06333	17,2522044791667	587,7791021354166	404,918314
1,0	2017	214	BEZ1011	BEZ1	6,4	35	46	Zwalm	50,84418200	3,73185100	86	2,185207756368850	15,5426038781844	65,1479224363115	14,80034439631480	10,81074102762720	2017_214	8	2017/08/02 00:00:00	13,480000	22,06333	17,2522044791667	587,7791021354166	404,918314
1,5	2017	214	BEZ1012	BEZ1	6,2	31	54	Zwalm	50,84418200	3,73185100	86	2,185207756368850	15,5426038781844	65,1479224363115	14,80034439631480	10,81074102762720	2017_214	8	2017/08/02 00:00:00	13,480000	22,06333	17,2522044791667	587,7791021354166	404,918314
2,0	2017	214	BEZ1013	BEZ1	13,6	9	34	Zwalm	50,84418200	3,73185100	86	2,185207756368850	15,5426038781844	65,1479224363115	14,80034439631480	10,81074102762720	2017_214	8	2017/08/02 00:00:00	13,480000	22,06333	17,2522044791667	587,7791021354166	404,918314
1,0	2017	214	BEZ1014	BEZ1	5,9	10	35	Zwalm	50,84418200	3,73185100	86	2,185207756368850	15,5426038781844	65,1479224363115	14,80034439631480	10,81074102762720	2017_214	8	2017/08/02 00:00:00	13,480000	22,06333	17,2522044791667	587,7791021354166	404,918314
1,5	2017	214	NLW1001	NLW1	2,7	13	44	Wageningen	51,98231900	5,67290000	19	1,825201231332610	15,2686121502552	68,0000000000000	15,78172919587490	15,90218599481290	2017_214	8	2017/08/02 00:00:00	13,480000	22,06333	17,2522044791667	587,7791021354166	404,918314
1,0	2017	214	NLW1002	NLW1	2,5	11	22	Wageningen	51,98231900	5,67290000	19	1,825201231332610	15,2686121502552	68,0000000000000	15,78172919587490	15,90218599481290	2017_214	8	2017/08/02 00:00:00	13,480000	22,06333	17,2522044791667	587,7791021354166	404,918314
1,0	2017	214	NLW1003	NLW1	3,4	31	47	Wageningen	51,98231900	5,67290000	19	1,825201231332610	15,2686121502552	68,0000000000000	15,78172919587490	15,90218599481290	2017_214	8	2017/08/02 00:00:00	13,480000	22,06333	17,2522044791667	587,7791021354166	404,918314
1,0	2017	214	NLW1004	NLW1	2,3	33	45	Wageningen	51,98231900	5,67290000	19	1,825201231332610	15,2686121502552	68,0000000000000	15,78172919587490	15,90218599481290	2017_214	8	2017/08/02 00:00:00	13,480000	22,06333	17,2522044791667	587,7791021354166	404,918314
1,0	2017	214	NLW1005	NLW1	2,2	30	47	Wageningen	51,98231900	5,67290000	19	1,825201231332610	15,2686121502552	68,0000000000000	15,78172919587490	15,90218599481290	2017_214	8	2017/08/02 00:00:00	13,480000	22,06333	17,2522044791667	587,7791021354166	404,918314
1,0	2017	214	NLW1006	NLW1	3,5	32	30	Wageningen	51,98231900	5,67290000	19	1,825201231332610	15,2686121502552	68,0000000000000	15,78172919587490	15,90218599481290	2017_214	8	2017/08/02 00:00:00	13,480000	22,06333	17,2522044791667	587,7791021354166	404,918314
1,0	2017	214	NLW1007	NLW1	2,1	27	51	Wageningen	51,98231900	5,67290000	19	1,825201231332610	15,2686121502552	68,0000000000000	15,78172919587490	15,90218599481290	2017_214	8	2017/08/02 00:00:00	13,480000	22,06333	17,2522044791667	587,7791021354166	404,918314
1,5	2017	214	NLW1008	NLW1	2,8	38	41	Wageningen	51,98231900	5,67290000	19	1,825201231332610	15,2686121502552	68,0000000000000	15,78172919587490	15,90218599481290	2017_214	8	2017/08/02 00:00:00	13,480000	22,06333	17,2522044791667	587,7791021354166	404,918314
1,0	2017	214	NLW1009	NLW1	2,6	24	45	Wageningen	51,98231900	5,67290000	19	1,825201231332610	15,2686121502552	68,0000000000000	15,78172919587490	15,90218599481290	2017_214	8	2017/08/02 00:00:00	13,480000	22,06333	17,2522044791667	587,7791021354166	404,918314
1,0	2017	214	NLW1010	NLW1	2,2	25	47	Wageningen	51,98231900	5,67290000	19	1,825201231332610	15,2686121502552	68,0000000000000	15,78172919587490	15,90218599481290	2017_214	8	2017/08/02 00:00:00	13,480000	22,06333	17,2522044791667	587,7791021354166	404,918314
1,0	2017	214	NLW1011	NLW1	3,6	29	38	Wageningen	51,98231900	5,67290000	19	1,825201231332610	15,2686121502552	68,0000000000000	15,78172919587490	15,90218599481290	2017_214	8	2017/08/02 00:00:00	13,480000	22,06333	17,2522044791667	587,7791021354166	404,918314
1,0	2017	214	NLW1012	NLW1	3,6	34	39	Wageningen	51,98231900	5,67290000	19	1,825201231332610	15,2686121502552	68,0000000000000	15,78172919587490	15,90218599481290	2017_214	8	2017/08/02 00:00:00	13,480000	22,06333	17,2522044791667	587,7791021354166	404,918314
1,0	2017	214	NLW1013	NLW1	2,8	20	30	Wageningen	51,98231900	5,67290000	19	1,825201231332610	15,2686121502552	68,0000000000000	15,78172919587490	15,90218599481290	2017_214	8	2017/08/02 00:00:00	13,480000	22,06333	17,2522044791667	587,7791021354166	404,918314
1,0	2017	214	NLW1014	NLW1	2,8	18	11	Wageningen	51,98231900	5,67290000	19	1,825201231332610	15,2686121502552	68,0000000000000	15,78172919587490	15,90218599481290	2017_214	8	2017/08/02 00:00:00	13,480000	22,06333	17,2522044791667	587,7791021354166	404,918314
1,0	2017	214	FRZ1001	FRZ1	6,3	52	18	Zuydcote	51,06303000	2,48941000	1	3,611816889092150	15,1436384468865	55,0000000000000	13,28197480072090	12,50073378338710	2017_214	8	2017/08/02 00:00:00	13,480000	22,06333	17,2522044791667	587,7791021354166	404,918314
1,5	2017	214	FRZ1002	FRZ1	9,6	58	57	Zuydcote	51,06303000	2,48941000	1	3,611816889092150	15,1436384468865	55,0000000000000	13,28197480072090	12,50073378338710	2017_214	8	2017/08/02 00:00:00	13,480000	22,06333	17,2522044791667	587,7791021354166	404,918314
1,5	2017	214	FRZ1003	FRZ1	2,6	46	55	Zuydcote	51,06303000	2,48941000	1	3,611816889092150	15,1436384468865	55,0000000000000	13,28197480072090	12,50073378338710	2017_214	8	2017/08/02 00:00:00	13,480000	22,06333	17,2522044791667	587,7791021354166	404,918314
1,5	2017	214	FRZ1004	FRZ1	5,2	48	47	Zuydcote	51,06303000	2,48941000	1	3,611816889092150	15,1436384468865	55,0000000000000	13,28197480072090	12,50073378338710	2017_214	8	2017/08/02 00:00:00	13,480000	22,06333	17,2522044791667	587,7791021354166	404,918314
2,0	2017	214	FRZ1005	FRZ1	9,0	51	43	Zuydcote	51,06303000	2,48941000	1	3,611816889092150	15,1436384468865	55,0000000000000	13,28197480072090	12,50073378338710	2017_214	8	2017/08/02 00:00:00	13,480000	22,06333	17,2522044791667	587,7791021354166	404,918314
1,5	2017	214	FRZ1006	FRZ1	2,9	36	55	Zuydcote	51,06303000	2,48941000	1	3,611816889092150	15,1436384468865	55,0000000000000	13,28197480072090	12,50073378338710	2017_214	8	2017/08/02 00:00:00	13,480000	22,06333	17,2522044791667	587,7791021354166	404,918314
2,5	2017	214	FRZ1007	FRZ1	4,5	41	35	Zuydcote	51,06303000	2,48941000	1	3,611816889092150	15,1436384468865	55,0000000000000	13,28197480072090	12,50073378338710	2017_214	8	2017/08/02 00:00:00	13,480000	22,06333	17,2522044791667	587,7791021354166	404,918314
1,5	2017	214	FRZ1008	FRZ1	3,2	56	38	Zuydcote	51,06303000	2,48941000	1	3,611816889092150	15,1436384468865	55,0000000000000	13,28197480072090	12,50073378338710	2017_214	8	2017/08/02 00:00:00	13,480000	22,06333	17,2522044791667	587,7791021354166	404,918314
1,5	2017	214	FRZ1009	FRZ1	7,0	53	45	Zuydcote	51,06303000	2,48941000	1	3,611816889092150	15,1436384468865	55,0000000000000	13,28197480072090	12,50073378338710	2017_214	8	2017/08/02 00:00:00	13,480000	22,06333	17,2522044791667	587,7791021354166	404,918314
1,5	2017	214	FRZ1010	FRZ1	6,3	53	49	Zuydcote	51,06303000	2,48941000	1	3,611816889092150	15,1436384468865	55,0000000000000	13,28197480072090	12,50073378338710	2017_214	8	2017/08/02 00:00:00	13,480000	22,06333	17,2522044791667	587,7791021354166	404,918314
1,5	2017	214	FRZ1011	FRZ1	2,8	46	51	Zuydcote	51,06303000	2,48941000	1	3,611816889092150	15,1436384468865	55,0000000000000	13,28197480072090	12,50073378338710	2017_214	8	2017/08/02 00:00:00	13,480000	22,06333	17,2522044791667	587,7791021354166	404,918314
1,0	2017	214	FRZ1012	FRZ1	2,6	50	22	Zuydcote	51,06303000	2,48941000	1	3,611816889092150	15,1436384468865	55,0000000000000	13,28197480072090	12,50073378338710	2017_214	8	2017/08/02 00:00:00	13,480000	22,06333	17,2522044791667	587,7791021354166	404,918314
1,5	2017	214	FRZ1013	FRZ1	5,7	44	53	Zuydcote	51,06303000	2,48941000	1	3,611816889092150	15,1436384468865	55,0000000000000	13,28197480072090	12,50073378338710	2017_214	8	2017/08/02 00:00:00	13,480000	22,06333	17,2522044791667	587,7791021354166	404,918314
2,0	2017	214	FRZ1014	FRZ1	7,7	40	48	Zuydcote	51,06303000	2,48941000	1	3,611816889092150	15,1436384468865	55,0000000000000	13,28197480072090	12,50073378338710	2017_214	8	2017/08/02 00:00:00	13,480000	22,06333	17,2522044791667	587,7791021354166	404,918314
1,5	2017	214	SIL1001	SIL1	4,1	36	26	Lendava	46,56005800	16,45093300	157	-1,340619611725250	18,2795687538830	39,3843394647974	25,46019973172820	11,49229521492300	2017_214	8	2017/08/02 00:00:00	13,480000	22,06333	17,2522044791667	587,7791021354166	404,918314
2,0	2017	214	SIL1002	SIL1	9,2	11	42	Lendava	46,56005800	16,45093300	157	-1,340619611725250	18,2795687538830	39,3843394647974	25,46019973172820	11,49229521492300	2017_214	8	2017/08/02 00:00:00	13,480000	22,06333	17,2522044791667	587,7791021354166	404,918314
1,0	2017	214	SIL1003	SIL1	4,5	42	32	Lendava	46,56005800	16,45093300	157	-1,340619611725250	18,2795687538830	39,3843394647974	25,46019973172820	11,49229521492300	2017_214	8	2017/08/02 00:00:00	13,480000	22,06333	17,2522044791667	587,7791021354166	404,918314
1,5	2017	214	SIL1004	SIL1	4,6	18	29	Lendava	46,56005800	16,45093300	157	-1,340619611725250	18,2795687538830	39,3843394647974	25,46019973172820	11,49229521492300	2017_214	8	2017/08/02 00:00:00	13,480000	22,06333	17,2522044791667	587,7791021354166	404,918314
1,5	2017	214	SIL1005	SIL1	6,6	13	43	Lendava	46,56005800	16,45093300	157	-1,340619611725250	18,2795687538830	39,3843394647974	25,46019973172820	11,49229521492300	2017_214	8	2017/08/02 00:00:00	13,480000	22,06333	17,2522044791667	587,7791021354166	404,918314
0,0	2017	214	SIL1006	SIL1	3,1	36	43	Lendava	46,56005800	16,45093300	157	-1,340619611725250	18,2795687538830	39,3843394647974	25,46019973172820	11,49229521492300	2017_214	8	2017/08/02 00:00:00	13,480000	22,06333	17,2522044791667	587,7791021354166	404,918314
2,5	2017	214	SIL1007	SIL1	4,9	9	30	Lendava	46,56005800	16,45093300	157	-1,340619611725250	18,2795687538830	39,3843394647974	25,46019973172820	11,49229521492300	2017_214	8	2017/08/02 00:00:00	13,480000	22,06333	17,2522044791667	587,7791021354166	404,918314
1,0	2017	214	SIL1008	SIL1	3,5	25	22	Lendava	46,56005800	16,45093300	157	-1,340619611725250	18,2795687538830	39,3843394647974	25,46019973172820	11,49229521492300	2017_214	8	2017/08/02 00:00:00	13,480000	22,06333	17,2522044791667	587,7791021354166	404,918314
1,5	2017	214	SIL1009	SIL1	5,5	30	39	Lendava	46,56005800	16,45093300	157	-1,340619611725250	18,2795687538830	39,3843394647974	25,46019973172820	11,49229521492300	2017_214	8	2017/08/02 00:00:00	13,480000	22,06333	17,2522044791667	587,7791021354166	404,918314
1,0	2017	214	SIL1010	SIL1	4,7	41	26	Lendava	46,56005800	16,45093300	157	-1,340619611725250	18,2795687538830	39,3843394647974	25,46019973172820	11,49229521492300	2017_214	8	2017/08/02 00:00:00	13,480000	22,06333	17,2522044791667	587,7791021354166	404,918314
1,0	2017	214	SIL1011	SIL1	3,3	38	17	Lendava	46,56005800	16,45093300	157	-1,340619611725250	18,2795687538830	39,3843394647974	25,46019973172820	11,49229521492300	2017_214	8	2017/08/02 00:00:00	13,480000	22,06333	17,2522044791667	587,7791021354166	404,918314
1,0	2017	214	SIL1012	SIL1	6,4	37	8	Lendava	46,56005800	16,45093300	157	-1,340619611725250	18,2795687538830	39,3843394647974	25,46019973172820	11,49229521492300	2017_214	8	2017/08/02 00:00:00	13,480000	22,06333	17,2522044791667	587,7791021354166	404,918314
1,0	2017	214	SIL1013	SIL1	3,0	31	26	Lendava	46,56005800	16,45093300	157	-1,340619611725250	18,2795687538830	39,3843394647974	25,46019973172820	11,49229521492300	2017_214	8	2017/08/02 00:00:00	13,480000	22,06333	17,2522044791667	587,7791021354166	404,918314
1,5	2017	214	SIL1014	SIL1	4,4	26	31	Lendava	46,56005800	16,45093300	157	-1,340619611725250	18,2795687538830	39,3843394647974	25,46019973172820	11,49229521492300	2017_214	8	2017/08/02 00:00:00	13,480000	22,06333	17,2522044791667	587,7791021354166	404,918314
2,0	2017	221	GEH3001	GEH3	3,4	29	64	Duisburg	51,44071300	6,67952300	30	1,900000000000000	16,5114345846154	69,0000000000000	15,48679821291220	11,45551128818060	2017_221	8	2017/08/09 00:00:00	11,985000	20,89167	16,1919440625000	702,6697283645832	488,583339
1,0	2017	221	GEH3002	GEH3	2,0	36	31	Duisburg	51,44071300	6,67952300	30	1,900000000000000	16,5114345846154	69,0000000000000	15,48679821291220	11,45551128818060	2017_221	8	2017/08/09 00:00:00	11,985000	20,89167	16,1919440625000	702,6697283645832	488,583339
1,5	2017	221	GEH3004	GEH3	2,1	26	39	Duisburg	51,44071300	6,67952300	30	1,900000000000000	16,5114345846154	69,0000000000000	15,48679821291220	11,45551128818060	2017_221	8	2017/08/09 00:00:00	11,985000	20,89167	16,1919440625000	702,6697283645832	488,583339
1,5	2017	221	GEH3005	GEH3	8,4	38	56	Duisburg	51,44071300	6,67952300	30	1,900000000000000	16,5114345846154	69,0000000000000	15,48679821291220	11,45551128818060	2017_221	8	2017/08/09 00:00:00	11,985000	20,89167	16,1919440625000	702,6697283645832	488,583339
1,5	2017	221	GEH3006	GEH3	2,1	22	47	Duisburg	51,44071300	6,67952300	30	1,900000000000000	16,5114345846154	69,0000000000000	15,48679821291220	11,45551128818060	2017_221	8	2017/08/09 00:00:00	11,985000	20,89167	16,1919440625000	702,6697283645832	488,583339
1,5	2017	221	GEH3007	GEH3	5,1	29	53	Duisburg	51,44071300	6,67952300	30	1,900000000000000	16,5114345846154	69,0000000000000	15,48679821291220	11,45551128818060	2017_221	8	2017/08/09 00:00:00	11,985000	20,89167	16,1919440625000	702,6697283645832	488,583339
2,0	2017	221	GEH3008	GEH3	8,8	18	31	Duisburg	51,44071300	6,67952300	30	1,900000000000000	16,5114345846154	69,0000000000000	15,48679821291220	11,45551128818060	2017_221	8	2017/08/09 00:00:00	11,985000	20,89167	16,1919440625000	702,6697283645832	488,583339
1,0	2017	221	GEH3009	GEH3	3,2	32	52	Duisburg	51,44071300	6,67952300	30	1,900000000000000	16,5114345846154	69,0000000000000	15,48679821291220	11,45551128818060	2017_221	8	2017/08/09 00:00:00	11,985000	20,89167	16,1919440625000	702,6697283645832	488,583339
2,0	2017	221	GEH3010	GEH3	2,7	41	56	Duisburg	51,44071300	6,67952300	30	1,900000000000000	16,5114345846154	69,0000000000000	15,48679821291220	11,45551128818060	2017_221	8	2017/08/09 00:00:00	11,985000	20,89167	16,1919440625000	702,6697283645832	488,583339
1,0	2017	221	GEH3012	GEH3	2,2	4	16	Duisburg	51,44071300	6,67952300	30	1,900000000000000	16,5114345846154	69,0000000000000	15,48679821291220	11,45551128818060	2017_221	8	2017/08/09 00:00:00	11,985000	20,89167	16,1919440625000	702,6697283645832	488,583339
1,5	2017	221	GEH3013	GEH3	3,5	35	58	Duisburg	51,44071300	6,67952300	30	1,900000000000000	16,5114345846154	69,0000000000000	15,48679821291220	11,45551128818060	2017_221	8	2017/08/09 00:00:00	11,985000	20,89167	16,1919440625000	702,6697283645832	488,583339
2,0	2017	221	ITS4001	ITS4	9,3	42	66	Salermo	40,75150000	14,77465000	204	8,017996155606410	20,6000000000000	101,0344046012370	8,49714635313253	9,70112359550562	2017_221	8	2017/08/09 00:00:00	11,985000	20,89167	16,1919440625000	702,6697283645832	488,583339
2,0	2017	221	ITS4002	ITS4	7,3	35	31	Salermo	40,75150000	14,77465000	204	8,017996155606410	20,6000000000000	101,0344046012370	8,49714635313253	9,70112359550562	2017_221	8	2017/08/09 00:00:00	11,985000	20,89167	16,1919440625000	702,6697283645832	488,583339
2,0	2017	221	ITS4003	ITS4	7,5	41	46	Salermo	40,75150000	14,77465000	204	8,017996155606410	20,6000000000000	101,0344046012370	8,49714635313253	9,70112359550562	2017_221	8	2017/08/09 00:00:00	11,985000	20,89167	16,1919440625000	702,6697283645832	488,583339
2,0	2017	221	ITS4004	ITS4	15,8	45	57	Salermo	40,75150000	14,77465000	204	8,017996155606410	20,6000000000000	101,0344046012370	8,49714635313253	9,70112359550562	2017_221	8	2017/08/09 00:00:00	11,985000	20,89167	16,1919440625000	702,6697283645832	488,583339
2,0	2017	221	ITS4005	ITS4	13,0	33	63	Salermo	40,75150000	14,77465000	204	8,017996155606410	20,6000000000000	101,0344046012370	8,49714635313253	9,70112359550562	2017_221	8	2017/08/09 00:00:00	11,985000	20,89167	16,1919440625000	702,6697283645832	488,583339
2,0	2017	221	ITS4006	ITS4	9,6	32	51	Salermo	40,75150000	14,77465000	204	8,017996155606410	20,6000000000000	101,0344046012370	8,49714635313253	9,70112359550562	2017_221	8	2017/08/09 00:00:00	11,985000	20,89167	16,1919440625000	702,6697283645832	488,583339
2,5	2017	221	ITS4007	ITS4	7,5	51	56	Salermo	40,75150000	14,77465000	204	8,017996155606410	20,6000000000000	101,0344046012370	8,49714635313253	9,70112359550562	2017_221	8	2017/08/09 00:00:00	11,985000	20,89167	16,1919440625000	702,6697283645832	488,583339
2,0	2017	221	ITS4008	ITS4	16,4	31	46	Salermo	40,75150000	14,77465000	204	8,017996155606410	20,6000000000000	101,0344046012370	8,49714635313253	9,70112359550562	2017_221	8	2017/08/09 00:00:00	11,985000	20,89167	16,1919440625000	702,6697283645832	488,583339
2,0	2017	221	ITS4009	ITS4	7,7	33	49	Salermo	40,75150000	14,77465000	204	8,017996155606410	20,6000000000000	101,0344046012370	8,49714635313253	9,70112359550562	2017_221	8	2017/08/09 00:00:00	11,985000	20,89167	16,1919440625000	702,6697283645832	488,583339
2,0	2017	221	ITS4010	ITS4	7,6	37	59	Salermo	40,75150000	14,77465000	204	8,017996155606410	20,6000000000000	101,0344046012370	8,49714635313253	9,70112359550562	2017_221	8	2017/08/09 00:00:00	11,985000	20,89167	16,1919440625000	702,6697283645832	488,583339
1,5	2017	221	ITS4011	ITS4	12,2	42	52	Salermo	40,75150000	14,77465000	204	8,017996155606410	20,6000000000000	101,0344046012370	8,49714635313253	9,70112359550562	2017_221	8	2017/08/09 00:00:00	11,985000	20,89167	16,1919440625000	702,6697283645832	488,583339
2,0	2017	221	ITS4012	ITS4	16,7	33	50	Salermo	40,75150000	14,77465000	204	8,017996155606410	20,6000000000000	101,0344046012370	8,49714635313253	9,70112359550562	2017_221	8	2017/08/09 00:00:00	11,985000	20,89167	16,1919440625000	702,6697283645832	488,583339
2,5	2017	221	ITS4013	ITS4	12,8	39	50	Salermo	40,75150000	14,77465000	204	8,017996155606410	20,6000000000000	101,0344046012370	8,49714635313253	9,70112359550562	2017_221	8	2017/08/09 00:00:00	11,985000	20,89167	16,1919440625000	702,6697283645832	488,583339
1,5	2017	221	ITS4014	ITS4	10,5	37	61	Salermo	40,75150000	14,77465000	204	8,017996155606410	20,6000000000000	101,0344046012370	8,49714635313253	9,70112359550562	2017_221	8	2017/08/09 00:00:00	11,985000	20,89167	16,1919440625000	702,6697283645832	488,583339
1,0	2017	221	GEH1001	GEH1	5,2	28	36	Duisburg	51,44071300	6,67952300	30	1,900000000000000	16,5114345846154	69,0000000000000	15,48679821291220	12,84412032816770	2017_221	8	2017/08/09 00:00:00	11,985000	20,89167	16,1919440625000	702,6697283645832	488,583339
0,5	2017	221	GEH1002	GEH1	3,7	30	46	Duisburg	51,44071300	6,67952300	30	1,900000000000000	16,5114345846154	69,0000000000000	15,48679821291220	12,84412032816770	2017_221	8	2017/08/09 00:00:00	11,985000	20,89167	16,1919440625000	702,6697283645832	488,583339
0,5	2017	221	GEH1003	GEH1	3,3	27	57	Duisburg	51,44071300	6,67952300	30	1,900000000000000	16,5114345846154	69,0000000000000	15,48679821291220	12,84412032816770	2017_221	8	2017/08/09 00:00:00	11,985000	20,89167	16,1919440625000	702,6697283645832	488,583339
1,0	2017	221	GEH1004	GEH1	5,7	42	55	Duisburg	51,44071300	6,67952300	30	1,900000000000000	16,5114345846154	69,0000000000000	15,48679821291220	12,84412032816770	2017_221	8	2017/08/09 00:00:00	11,985000	20,89167	16,1919440625000	702,6697283645832	488,583339
1,0	2017	221	GEH1005	GEH1	2,7	28	47	Duisburg	51,44071300	6,67952300	30	1,900000000000000	16,5114345846154	69,0000000000000	15,48679821291220	12,84412032816770	2017_221	8	2017/08/09 00:00:00	11,985000	20,89167	16,1919440625000	702,6697283645832	488,583339
1,0	2017	221	GEH1006	GEH1	3,2	44	38	Duisburg	51,44071300	6,67952300	30	1,900000000000000	16,5114345846154	69,0000000000000	15,48679821291220	12,84412032816770	2017_221	8	2017/08/09 00:00:00	11,985000	20,89167	16,1919440625000	702,6697283645832	488,583339
1,0	2017	221	GEH1007	GEH1	5,1	22	33	Duisburg	51,44071300	6,67952300	30	1,900000000000000	16,5114345846154	69,0000000000000	15,48679821291220	12,84412032816770	2017_221	8	2017/08/09 00:00:00	11,985000	20,89167	16,1919440625000	702,6697283645832	488,583339
1,0	2017	221	GEH1008	GEH1	3,0	23	45	Duisburg	51,44071300	6,67952300	30	1,900000000000000	16,5114345846154	69,0000000000000	15,48679821291220	12,84412032816770	2017_221	8	2017/08/09 00:00:00	11,985000	20,89167	16,1919440625000	702,6697283645832	488,583339
1,5	2017	221	GEH1009	GEH1	4,2	34	39	Duisburg	51,44071300	6,67952300	30	1,900000000000000	16,5114345846154	69,0000000000000	15,48679821291220	12,84412032816770	2017_221	8	2017/08/09 00:00:00	11,985000	20,89167	16,1919440625000	702,6697283645832	488,583339
2,0	2017	221	GEH1010	GEH1	10,4	49	49	Duisburg	51,44071300	6,67952300	30	1,900000000000000	16,5114345846154	69,0000000000000	15,48679821291220	12,84412032816770	2017_221	8	2017/08/09 00:00:00	11,985000	20,89167	16,1919440625000	702,6697283645832	488,583339
1,0	2017	221	GEH1011	GEH1	2,9	19	66	Duisburg	51,44071300	6,67952300	30	1,900000000000000	16,5114345846154	69,0000000000000	15,48679821291220	12,84412032816770	2017_221	8	2017/08/09 00:00:00	11,985000	20,89167	16,1919440625000	702,6697283645832	488,583339
1,0	2017	221	GEH1012	GEH1	3,1	19	54	Duisburg	51,44071300	6,67952300	30	1,900000000000000	16,5114345846154	69,0000000000000	15,48679821291220	12,84412032816770	2017_221	8	2017/08/09 00:00:00	11,985000	20,89167	16,1919440625000	702,6697283645832	488,583339
1,5	2017	221	GEH1014	GEH1	3,2	31	53	Duisburg	51,44071300	6,67952300	30	1,900000000000000	16,5114345846154	69,0000000000000	15,48679821291220	12,84412032816770	2017_221	8	2017/08/09 00:00:00	11,985000	20,89167	16,1919440625000	702,6697283645832	488,583339
1,0	2017	221	HUN2001	HUN2	2,6	42	41	Nagyvenyim	46,93713400	18,80150300	137	-1,000000000000000	19,4098154641677	36,9018453583233	26,43605185493450	13,27221876942200	2017_221	8	2017/08/09 00:00:00	11,985000	20,89167	16,1919440625000	702,6697283645832	488,583339
0,5	2017	221	HUN2002	HUN2	3,7	44	32	Nagyvenyim	46,93713400	18,80150300	137	-1,000000000000000	19,4098154641677	36,9018453583233	26,43605185493450	13,27221876942200	2017_221	8	2017/08/09 00:00:00	11,985000	20,89167	16,1919440625000	702,6697283645832	488,583339
1,0	2017	221	HUN2003	HUN2	4,9	42	50	Nagyvenyim	46,93713400	18,80150300	137	-1,000000000000000	19,4098154641677	36,9018453583233	26,43605185493450	13,27221876942200	2017_221	8	2017/08/09 00:00:00	11,985000	20,89167	16,1919440625000	702,6697283645832	488,583339
0,5	2017	221	HUN2004	HUN2	1,6	23	41	Nagyvenyim	46,93713400	18,80150300	137	-1,000000000000000	19,4098154641677	36,9018453583233	26,43605185493450	13,27221876942200	2017_221	8	2017/08/09 00:00:00	11,985000	20,89167	16,1919440625000	702,6697283645832	488,583339
1,0	2017	221	HUN2005	HUN2	2,5	16	21	Nagyvenyim	46,93713400	18,80150300	137	-1,000000000000000	19,4098154641677	36,9018453583233	26,43605185493450	13,27221876942200	2017_221	8	2017/08/09 00:00:00	11,985000	20,89167	16,1919440625000	702,6697283645832	488,583339
1,0	2017	221	HUN2006	HUN2	3,8	13	50	Nagyvenyim	46,93713400	18,80150300	137	-1,000000000000000	19,4098154641677	36,9018453583233	26,43605185493450	13,27221876942200	2017_221	8	2017/08/09 00:00:00	11,985000	20,89167	16,1919440625000	702,6697283645832	488,583339
0,5	2017	221	HUN2007	HUN2	2,7	20	42	Nagyvenyim	46,93713400	18,80150300	137	-1,000000000000000	19,4098154641677	36,9018453583233	26,43605185493450	13,27221876942200	2017_221	8	2017/08/09 00:00:00	11,985000	20,89167	16,1919440625000	702,6697283645832	488,583339
0,5	2017	221	HUN2009	HUN2	2,8	34	42	Nagyvenyim	46,93713400	18,80150300	137	-1,000000000000000	19,4098154641677	36,9018453583233	26,43605185493450	13,27221876942200	2017_221	8	2017/08/09 00:00:00	11,985000	20,89167	16,1919440625000	702,6697283645832	488,583339
1,0	2017	221	HUN2010	HUN2	1,8	6	28	Nagyvenyim	46,93713400	18,80150300	137	-1,000000000000000	19,4098154641677	36,9018453583233	26,43605185493450	13,27221876942200	2017_221	8	2017/08/09 00:00:00	11,985000	20,89167	16,1919440625000	702,6697283645832	488,583339
1,5	2017	221	HUN2011	HUN2	1,9	28	30	Nagyvenyim	46,93713400	18,80150300	137	-1,000000000000000	19,4098154641677	36,9018453583233	26,43605185493450	13,27221876942200	2017_221	8	2017/08/09 00:00:00	11,985000	20,89167	16,1919440625000	702,6697283645832	488,583339
0,5	2017	221	HUN2012	HUN2	2,9	9	24	Nagyvenyim	46,93713400	18,80150300	137	-1,000000000000000	19,4098154641677	36,9018453583233	26,43605185493450	13,27221876942200	2017_221	8	2017/08/09 00:00:00	11,985000	20,89167	16,1919440625000	702,6697283645832	488,583339
0,5	2017	221	HUN2013	HUN2	6,4	39	44	Nagyvenyim	46,93713400	18,80150300	137	-1,000000000000000	19,4098154641677	36,9018453583233	26,43605185493450	13,27221876942200	2017_221	8	2017/08/09 00:00:00	11,985000	20,89167	16,1919440625000	702,6697283645832	488,583339
0,5	2017	221	HUN2014	HUN2	1,5	32	58	Nagyvenyim	46,93713400	18,80150300	137	-1,000000000000000	19,4098154641677	36,9018453583233	26,43605185493450	13,27221876942200	2017_221	8	2017/08/09 00:00:00	11,985000	20,89167	16,1919440625000	702,6697283645832	488,583339
1,5	2017	221	BGS6001	BGS6	21,6	19	46	Sovata	43,54935900	25,45675100	34	-1,017536135876530	20,6649277282469	39,1753613587653	25,63518071567150	NA	2017_221	8	2017/08/09 00:00:00	11,985000	20,89167	16,1919440625000	702,6697283645832	488,583339
1,5	2017	221	BGS6002	BGS6	13,0	17	47	Sovata	43,54935900	25,45675100	34	-1,017536135876530	20,6649277282469	39,1753613587653	25,63518071567150	NA	2017_221	8	2017/08/09 00:00:00	11,985000	20,89167	16,1919440625000	702,6697283645832	488,583339
2,0	2017	221	BGS6003	BGS6	24,3	36	33	Sovata	43,54935900	25,45675100	34	-1,017536135876530	20,6649277282469	39,1753613587653	25,63518071567150	NA	2017_221	8	2017/08/09 00:00:00	11,985000	20,89167	16,1919440625000	702,6697283645832	488,583339
2,0	2017	221	BGS6004	BGS6	17,7	18	0	Sovata	43,54935900	25,45675100	34	-1,017536135876530	20,6649277282469	39,1753613587653	25,63518071567150	NA	2017_221	8	2017/08/09 00:00:00	11,985000	20,89167	16,1919440625000	702,6697283645832	488,583339
1,5	2017	221	BGS6005	BGS6	21,4	28	43	Sovata	43,54935900	25,45675100	34	-1,017536135876530	20,6649277282469	39,1753613587653	25,63518071567150	NA	2017_221	8	2017/08/09 00:00:00	11,985000	20,89167	16,1919440625000	702,6697283645832	488,583339
1,5	2017	221	BGS6006	BGS6	9,9	30	45	Sovata	43,54935900	25,45675100	34	-1,017536135876530	20,6649277282469	39,1753613587653	25,63518071567150	NA	2017_221	8	2017/08/09 00:00:00	11,985000	20,89167	16,1919440625000	702,6697283645832	488,583339
1,5	2017	221	BGS6007	BGS6	19,4	30	36	Sovata	43,54935900	25,45675100	34	-1,017536135876530	20,6649277282469	39,1753613587653	25,63518071567150	NA	2017_221	8	2017/08/09 00:00:00	11,985000	20,89167	16,1919440625000	702,6697283645832	488,583339
1,5	2017	221	SIL3001	SIL3	9,6	27	33	Ljubljana	46,05053700	14,49944800	298	-0,193803271155559	17,9123934576889	82,0000000000000	24,78123798571950	8,48392348392348	2017_221	8	2017/08/09 00:00:00	11,985000	20,89167	16,1919440625000	702,6697283645832	488,583339
3,0	2017	221	SIL3002	SIL3	35,0	22	39	Ljubljana	46,05053700	14,49944800	298	-0,193803271155559	17,9123934576889	82,0000000000000	24,78123798571950	8,48392348392348	2017_221	8	2017/08/09 00:00:00	11,985000	20,89167	16,1919440625000	702,6697283645832	488,583339
1,5	2017	221	SIL3004	SIL3	21,3	30	51	Ljubljana	46,05053700	14,49944800	298	-0,193803271155559	17,9123934576889	82,0000000000000	24,78123798571950	8,48392348392348	2017_221	8	2017/08/09 00:00:00	11,985000	20,89167	16,1919440625000	702,6697283645832	488,583339
1,0	2017	221	FRG4001	FRG4	3,1	23	47	Ghyvelde	51,06537000	2,54571000	0	3,551480213321120	15,1590258114899	55,0000000000000	13,34650673505710	16,26671619613670	2017_221	8	2017/08/09 00:00:00	11,985000	20,89167	16,1919440625000	702,6697283645832	488,583339
1,0	2017	221	FRG4002	FRG4	1,8	29	53	Ghyvelde	51,06537000	2,54571000	0	3,551480213321120	15,1590258114899	55,0000000000000	13,34650673505710	16,26671619613670	2017_221	8	2017/08/09 00:00:00	11,985000	20,89167	16,1919440625000	702,6697283645832	488,583339
0,5	2017	221	FRG4003	FRG4	2,1	11	57	Ghyvelde	51,06537000	2,54571000	0	3,551480213321120	15,1590258114899	55,0000000000000	13,34650673505710	16,26671619613670	2017_221	8	2017/08/09 00:00:00	11,985000	20,89167	16,1919440625000	702,6697283645832	488,583339
0,5	2017	221	FRG4004	FRG4	2,5	22	52	Ghyvelde	51,06537000	2,54571000	0	3,551480213321120	15,1590258114899	55,0000000000000	13,34650673505710	16,26671619613670	2017_221	8	2017/08/09 00:00:00	11,985000	20,89167	16,1919440625000	702,6697283645832	488,583339
1,0	2017	221	FRG4005	FRG4	1,3	32	20	Ghyvelde	51,06537000	2,54571000	0	3,551480213321120	15,1590258114899	55,0000000000000	13,34650673505710	16,26671619613670	2017_221	8	2017/08/09 00:00:00	11,985000	20,89167	16,1919440625000	702,6697283645832	488,583339
1,0	2017	221	FRG4006	FRG4	2,3	13	52	Ghyvelde	51,06537000	2,54571000	0	3,551480213321120	15,1590258114899	55,0000000000000	13,34650673505710	16,26671619613670	2017_221	8	2017/08/09 00:00:00	11,985000	20,89167	16,1919440625000	702,6697283645832	488,583339
1,0	2017	221	FRG4007	FRG4	1,4	14	58	Ghyvelde	51,06537000	2,54571000	0	3,551480213321120	15,1590258114899	55,0000000000000	13,34650673505710	16,26671619613670	2017_221	8	2017/08/09 00:00:00	11,985000	20,89167	16,1919440625000	702,6697283645832	488,583339
1,0	2017	221	FRG4008	FRG4	2,2	25	50	Ghyvelde	51,06537000	2,54571000	0	3,551480213321120	15,1590258114899	55,0000000000000	13,34650673505710	16,26671619613670	2017_221	8	2017/08/09 00:00:00	11,985000	20,89167	16,1919440625000	702,6697283645832	488,583339
1,0	2017	221	FRG4009	FRG4	4,7	13	57	Ghyvelde	51,06537000	2,54571000	0	3,551480213321120	15,1590258114899	55,0000000000000	13,34650673505710	16,26671619613670	2017_221	8	2017/08/09 00:00:00	11,985000	20,89167	16,1919440625000	702,6697283645832	488,583339
1,0	2017	221	FRG4010	FRG4	3,2	28	49	Ghyvelde	51,06537000	2,54571000	0	3,551480213321120	15,1590258114899	55,0000000000000	13,34650673505710	16,26671619613670	2017_221	8	2017/08/09 00:00:00	11,985000	20,89167	16,1919440625000	702,6697283645832	488,583339
1,5	2017	221	FRG4011	FRG4	1,7	10	45	Ghyvelde	51,06537000	2,54571000	0	3,551480213321120	15,1590258114899	55,0000000000000	13,34650673505710	16,26671619613670	2017_221	8	2017/08/09 00:00:00	11,985000	20,89167	16,1919440625000	702,6697283645832	488,583339
1,0	2017	221	FRG4012	FRG4	2,2	21	51	Ghyvelde	51,06537000	2,54571000	0	3,551480213321120	15,1590258114899	55,0000000000000	13,34650673505710	16,26671619613670	2017_221	8	2017/08/09 00:00:00	11,985000	20,89167	16,1919440625000	702,6697283645832	488,583339
1,0	2017	221	FRG4013	FRG4	1,7	21	41	Ghyvelde	51,06537000	2,54571000	0	3,551480213321120	15,1590258114899	55,0000000000000	13,34650673505710	16,26671619613670	2017_221	8	2017/08/09 00:00:00	11,985000	20,89167	16,1919440625000	702,6697283645832	488,583339
1,0	2017	221	FRG4014	FRG4	1,7	21	49	Ghyvelde	51,06537000	2,54571000	0	3,551480213321120	15,1590258114899	55,0000000000000	13,34650673505710	16,26671619613670	2017_221	8	2017/08/09 00:00:00	11,985000	20,89167	16,1919440625000	702,6697283645832	488,583339
2,0	2017	221	ITS2001	ITS2	14,4	14	50	Salermo	40,75201670	14,77428330	192	8,024195231340951	20,6000000000000	101,0651614268530	8,49856171621848	9,84601449275362	2017_221	8	2017/08/09 00:00:00	11,985000	20,89167	16,1919440625000	702,6697283645832	488,583339
1,0	2017	221	ITS2002	ITS2	5,8	4	43	Salermo	40,75201670	14,77428330	192	8,024195231340951	20,6000000000000	101,0651614268530	8,49856171621848	9,84601449275362	2017_221	8	2017/08/09 00:00:00	11,985000	20,89167	16,1919440625000	702,6697283645832	488,583339
2,5	2017	221	ITS2003	ITS2	14,0	25	32	Salermo	40,75201670	14,77428330	192	8,024195231340951	20,6000000000000	101,0651614268530	8,49856171621848	9,84601449275362	2017_221	8	2017/08/09 00:00:00	11,985000	20,89167	16,1919440625000	702,6697283645832	488,583339
1,5	2017	221	ITS2004	ITS2	6,8	13	56	Salermo	40,75201670	14,77428330	192	8,024195231340951	20,6000000000000	101,0651614268530	8,49856171621848	9,84601449275362	2017_221	8	2017/08/09 00:00:00	11,985000	20,89167	16,1919440625000	702,6697283645832	488,583339
1,5	2017	221	ITS2005	ITS2	7,7	15	43	Salermo	40,75201670	14,77428330	192	8,024195231340951	20,6000000000000	101,0651614268530	8,49856171621848	9,84601449275362	2017_221	8	2017/08/09 00:00:00	11,985000	20,89167	16,1919440625000	702,6697283645832	488,583339
2,0	2017	221	ITS2006	ITS2	9,5	20	47	Salermo	40,75201670	14,77428330	192	8,024195231340951	20,6000000000000	101,0651614268530	8,49856171621848	9,84601449275362	2017_221	8	2017/08/09 00:00:00	11,985000	20,89167	16,1919440625000	702,6697283645832	488,583339
1,0	2017	221	ITS2007	ITS2	5,2	18	31	Salermo	40,75201670	14,77428330	192	8,024195231340951	20,6000000000000	101,0651614268530	8,49856171621848	9,84601449275362	2017_221	8	2017/08/09 00:00:00	11,985000	20,89167	16,1919440625000	702,6697283645832	488,583339
2,0	2017	221	ITS2008	ITS2	9,7	18	45	Salermo	40,75201670	14,77428330	192	8,024195231340951	20,6000000000000	101,0651614268530	8,49856171621848	9,84601449275362	2017_221	8	2017/08/09 00:00:00	11,985000	20,89167	16,1919440625000	702,6697283645832	488,583339
2,5	2017	221	ITS2009	ITS2	18,6	36	37	Salermo	40,75201670	14,77428330	192	8,024195231340951	20,6000000000000	101,0651614268530	8,49856171621848	9,84601449275362	2017_221	8	2017/08/09 00:00:00	11,985000	20,89167	16,1919440625000	702,6697283645832	488,583339
2,0	2017	221	ITS2010	ITS2	12,1	14	54	Salermo	40,75201670	14,77428330	192	8,024195231340951	20,6000000000000	101,0651614268530	8,49856171621848	9,84601449275362	2017_221	8	2017/08/09 00:00:00	11,985000	20,89167	16,1919440625000	702,6697283645832	488,583339
2,0	2017	221	ITS2011	ITS2	8,2	14	18	Salermo	40,75201670	14,77428330	192	8,024195231340951	20,6000000000000	101,0651614268530	8,49856171621848	9,84601449275362	2017_221	8	2017/08/09 00:00:00	11,985000	20,89167	16,1919440625000	702,6697283645832	488,583339
2,0	2017	221	ITS2012	ITS2	9,5	20	25	Salermo	40,75201670	14,77428330	192	8,024195231340951	20,6000000000000	101,0651614268530	8,49856171621848	9,84601449275362	2017_221	8	2017/08/09 00:00:00	11,985000	20,89167	16,1919440625000	702,6697283645832	488,583339
2,0	2017	221	ITS2013	ITS2	7,7	19	46	Salermo	40,75201670	14,77428330	192	8,024195231340951	20,6000000000000	101,0651614268530	8,49856171621848	9,84601449275362	2017_221	8	2017/08/09 00:00:00	11,985000	20,89167	16,1919440625000	702,6697283645832	488,583339
1,5	2017	221	ITS2014	ITS2	8,8	7	28	Salermo	40,75201670	14,77428330	192	8,024195231340951	20,6000000000000	101,0651614268530	8,49856171621848	9,84601449275362	2017_221	8	2017/08/09 00:00:00	11,985000	20,89167	16,1919440625000	702,6697283645832	488,583339
1,5	2017	221	GEL3001	GEL3	9,0	8	33	Duisburg	51,45614600	6,73288700	30	1,900000000000000	16,4737608527472	69,2623914725278	15,43935857788660	11,96393897364770	2017_221	8	2017/08/09 00:00:00	11,985000	20,89167	16,1919440625000	702,6697283645832	488,583339
1,5	2017	221	GEL3002	GEL3	7,4	17	37	Duisburg	51,45614600	6,73288700	30	1,900000000000000	16,4737608527472	69,2623914725278	15,43935857788660	11,96393897364770	2017_221	8	2017/08/09 00:00:00	11,985000	20,89167	16,1919440625000	702,6697283645832	488,583339
1,5	2017	221	GEL3003	GEL3	7,6	35	19	Duisburg	51,45614600	6,73288700	30	1,900000000000000	16,4737608527472	69,2623914725278	15,43935857788660	11,96393897364770	2017_221	8	2017/08/09 00:00:00	11,985000	20,89167	16,1919440625000	702,6697283645832	488,583339
1,0	2017	221	GEL3004	GEL3	5,7	11	43	Duisburg	51,45614600	6,73288700	30	1,900000000000000	16,4737608527472	69,2623914725278	15,43935857788660	11,96393897364770	2017_221	8	2017/08/09 00:00:00	11,985000	20,89167	16,1919440625000	702,6697283645832	488,583339
1,5	2017	221	GEL3006	GEL3	9,5	15	36	Duisburg	51,45614600	6,73288700	30	1,900000000000000	16,4737608527472	69,2623914725278	15,43935857788660	11,96393897364770	2017_221	8	2017/08/09 00:00:00	11,985000	20,89167	16,1919440625000	702,6697283645832	488,583339
0,5	2017	221	GEL3007	GEL3	1,8	7	26	Duisburg	51,45614600	6,73288700	30	1,900000000000000	16,4737608527472	69,2623914725278	15,43935857788660	11,96393897364770	2017_221	8	2017/08/09 00:00:00	11,985000	20,89167	16,1919440625000	702,6697283645832	488,583339
1,0	2017	221	GEL3008	GEL3	6,0	5	28	Duisburg	51,45614600	6,73288700	30	1,900000000000000	16,4737608527472	69,2623914725278	15,43935857788660	11,96393897364770	2017_221	8	2017/08/09 00:00:00	11,985000	20,89167	16,1919440625000	702,6697283645832	488,583339
1,0	2017	221	GEL3009	GEL3	6,9	24	41	Duisburg	51,45614600	6,73288700	30	1,900000000000000	16,4737608527472	69,2623914725278	15,43935857788660	11,96393897364770	2017_221	8	2017/08/09 00:00:00	11,985000	20,89167	16,1919440625000	702,6697283645832	488,583339
1,5	2017	221	GEL3010	GEL3	7,3	28	45	Duisburg	51,45614600	6,73288700	30	1,900000000000000	16,4737608527472	69,2623914725278	15,43935857788660	11,96393897364770	2017_221	8	2017/08/09 00:00:00	11,985000	20,89167	16,1919440625000	702,6697283645832	488,583339
1,0	2017	221	GEL3011	GEL3	3,4	11	50	Duisburg	51,45614600	6,73288700	30	1,900000000000000	16,4737608527472	69,2623914725278	15,43935857788660	11,96393897364770	2017_221	8	2017/08/09 00:00:00	11,985000	20,89167	16,1919440625000	702,6697283645832	488,583339
1,5	2017	221	GEL3012	GEL3	2,1	23	52	Duisburg	51,45614600	6,73288700	30	1,900000000000000	16,4737608527472	69,2623914725278	15,43935857788660	11,96393897364770	2017_221	8	2017/08/09 00:00:00	11,985000	20,89167	16,1919440625000	702,6697283645832	488,583339
0,5	2017	221	GEL3013	GEL3	2,1	6	69	Duisburg	51,45614600	6,73288700	30	1,900000000000000	16,4737608527472	69,2623914725278	15,43935857788660	11,96393897364770	2017_221	8	2017/08/09 00:00:00	11,985000	20,89167	16,1919440625000	702,6697283645832	488,583339
1,5	2017	221	NLU2001	NLU2	5,1	37	70	Utrecht	52,08373400	5,12000800	0	2,200000000000000	15,0000000000000	69,0000000000000	15,28772583630770	13,08750000000000	2017_221	8	2017/08/09 00:00:00	11,985000	20,89167	16,1919440625000	702,6697283645832	488,583339
1,5	2017	221	NLU2002	NLU2	10,7	38	51	Utrecht	52,08373400	5,12000800	0	2,200000000000000	15,0000000000000	69,0000000000000	15,28772583630770	13,08750000000000	2017_221	8	2017/08/09 00:00:00	11,985000	20,89167	16,1919440625000	702,6697283645832	488,583339
1,0	2017	221	NLU2003	NLU2	5,2	36	38	Utrecht	52,08373400	5,12000800	0	2,200000000000000	15,0000000000000	69,0000000000000	15,28772583630770	13,08750000000000	2017_221	8	2017/08/09 00:00:00	11,985000	20,89167	16,1919440625000	702,6697283645832	488,583339
1,0	2017	221	NLU2004	NLU2	6,2	27	22	Utrecht	52,08373400	5,12000800	0	2,200000000000000	15,0000000000000	69,0000000000000	15,28772583630770	13,08750000000000	2017_221	8	2017/08/09 00:00:00	11,985000	20,89167	16,1919440625000	702,6697283645832	488,583339
1,5	2017	221	NLU2005	NLU2	6,8	41	39	Utrecht	52,08373400	5,12000800	0	2,200000000000000	15,0000000000000	69,0000000000000	15,28772583630770	13,08750000000000	2017_221	8	2017/08/09 00:00:00	11,985000	20,89167	16,1919440625000	702,6697283645832	488,583339
1,5	2017	221	NLU2006	NLU2	9,3	25	52	Utrecht	52,08373400	5,12000800	0	2,200000000000000	15,0000000000000	69,0000000000000	15,28772583630770	13,08750000000000	2017_221	8	2017/08/09 00:00:00	11,985000	20,89167	16,1919440625000	702,6697283645832	488,583339
1,0	2017	221	NLU2007	NLU2	6,8	28	54	Utrecht	52,08373400	5,12000800	0	2,200000000000000	15,0000000000000	69,0000000000000	15,28772583630770	13,08750000000000	2017_221	8	2017/08/09 00:00:00	11,985000	20,89167	16,1919440625000	702,6697283645832	488,583339
1,5	2017	221	NLU2008	NLU2	9,2	34	60	Utrecht	52,08373400	5,12000800	0	2,200000000000000	15,0000000000000	69,0000000000000	15,28772583630770	13,08750000000000	2017_221	8	2017/08/09 00:00:00	11,985000	20,89167	16,1919440625000	702,6697283645832	488,583339
1,5	2017	221	NLU2009	NLU2	4,0	36	54	Utrecht	52,08373400	5,12000800	0	2,200000000000000	15,0000000000000	69,0000000000000	15,28772583630770	13,08750000000000	2017_221	8	2017/08/09 00:00:00	11,985000	20,89167	16,1919440625000	702,6697283645832	488,583339
1,0	2017	221	NLU2010	NLU2	7,6	32	38	Utrecht	52,08373400	5,12000800	0	2,200000000000000	15,0000000000000	69,0000000000000	15,28772583630770	13,08750000000000	2017_221	8	2017/08/09 00:00:00	11,985000	20,89167	16,1919440625000	702,6697283645832	488,583339
1,0	2017	221	NLU2011	NLU2	4,7	32	43	Utrecht	52,08373400	5,12000800	0	2,200000000000000	15,0000000000000	69,0000000000000	15,28772583630770	13,08750000000000	2017_221	8	2017/08/09 00:00:00	11,985000	20,89167	16,1919440625000	702,6697283645832	488,583339
1,5	2017	221	NLU2012	NLU2	4,6	24	44	Utrecht	52,08373400	5,12000800	0	2,200000000000000	15,0000000000000	69,0000000000000	15,28772583630770	13,08750000000000	2017_221	8	2017/08/09 00:00:00	11,985000	20,89167	16,1919440625000	702,6697283645832	488,583339
1,5	2017	221	NLU2013	NLU2	11,0	28	55	Utrecht	52,08373400	5,12000800	0	2,200000000000000	15,0000000000000	69,0000000000000	15,28772583630770	13,08750000000000	2017_221	8	2017/08/09 00:00:00	11,985000	20,89167	16,1919440625000	702,6697283645832	488,583339
1,0	2017	221	NLU2014	NLU2	8,1	16	52	Utrecht	52,08373400	5,12000800	0	2,200000000000000	15,0000000000000	69,0000000000000	15,28772583630770	13,08750000000000	2017_221	8	2017/08/09 00:00:00	11,985000	20,89167	16,1919440625000	702,6697283645832	488,583339
1,5	2017	221	BGS1001	BGS1	14,0	34	67	Svishtov	43,61832400	25,34374700	75	-1,160104585150810	20,6398954148492	39,0000000000000	25,74375189534000	11,85320584926880	2017_221	8	2017/08/09 00:00:00	11,985000	20,89167	16,1919440625000	702,6697283645832	488,583339
1,5	2017	221	BGS1002	BGS1	13,5	45	59	Svishtov	43,61832400	25,34374700	75	-1,160104585150810	20,6398954148492	39,0000000000000	25,74375189534000	11,85320584926880	2017_221	8	2017/08/09 00:00:00	11,985000	20,89167	16,1919440625000	702,6697283645832	488,583339
1,5	2017	221	BGS1003	BGS1	16,5	41	62	Svishtov	43,61832400	25,34374700	75	-1,160104585150810	20,6398954148492	39,0000000000000	25,74375189534000	11,85320584926880	2017_221	8	2017/08/09 00:00:00	11,985000	20,89167	16,1919440625000	702,6697283645832	488,583339
1,0	2017	221	BGS1004	BGS1	15,9	40	69	Svishtov	43,61832400	25,34374700	75	-1,160104585150810	20,6398954148492	39,0000000000000	25,74375189534000	11,85320584926880	2017_221	8	2017/08/09 00:00:00	11,985000	20,89167	16,1919440625000	702,6697283645832	488,583339
1,5	2017	221	BGS1005	BGS1	13,9	33	65	Svishtov	43,61832400	25,34374700	75	-1,160104585150810	20,6398954148492	39,0000000000000	25,74375189534000	11,85320584926880	2017_221	8	2017/08/09 00:00:00	11,985000	20,89167	16,1919440625000	702,6697283645832	488,583339
1,5	2017	221	BGS1006	BGS1	13,9	34	60	Svishtov	43,61832400	25,34374700	75	-1,160104585150810	20,6398954148492	39,0000000000000	25,74375189534000	11,85320584926880	2017_221	8	2017/08/09 00:00:00	11,985000	20,89167	16,1919440625000	702,6697283645832	488,583339
1,5	2017	221	BGS1007	BGS1	14,4	40	64	Svishtov	43,61832400	25,34374700	75	-1,160104585150810	20,6398954148492	39,0000000000000	25,74375189534000	11,85320584926880	2017_221	8	2017/08/09 00:00:00	11,985000	20,89167	16,1919440625000	702,6697283645832	488,583339
1,5	2017	221	BGS1008	BGS1	14,1	38	63	Svishtov	43,61832400	25,34374700	75	-1,160104585150810	20,6398954148492	39,0000000000000	25,74375189534000	11,85320584926880	2017_221	8	2017/08/09 00:00:00	11,985000	20,89167	16,1919440625000	702,6697283645832	488,583339
1,5	2017	221	BGS1009	BGS1	12,4	36	60	Svishtov	43,61832400	25,34374700	75	-1,160104585150810	20,6398954148492	39,0000000000000	25,74375189534000	11,85320584926880	2017_221	8	2017/08/09 00:00:00	11,985000	20,89167	16,1919440625000	702,6697283645832	488,583339
1,5	2017	221	BGS1010	BGS1	11,0	36	58	Svishtov	43,61832400	25,34374700	75	-1,160104585150810	20,6398954148492	39,0000000000000	25,74375189534000	11,85320584926880	2017_221	8	2017/08/09 00:00:00	11,985000	20,89167	16,1919440625000	702,6697283645832	488,583339
1,5	2017	221	BGS1011	BGS1	11,6	29	79	Svishtov	43,61832400	25,34374700	75	-1,160104585150810	20,6398954148492	39,0000000000000	25,74375189534000	11,85320584926880	2017_221	8	2017/08/09 00:00:00	11,985000	20,89167	16,1919440625000	702,6697283645832	488,583339
1,0	2017	221	BGS1012	BGS1	16,6	35	47	Svishtov	43,61832400	25,34374700	75	-1,160104585150810	20,6398954148492	39,0000000000000	25,74375189534000	11,85320584926880	2017_221	8	2017/08/09 00:00:00	11,985000	20,89167	16,1919440625000	702,6697283645832	488,583339
1,0	2017	221	BGS1013	BGS1	13,5	9	40	Svishtov	43,61832400	25,34374700	75	-1,160104585150810	20,6398954148492	39,0000000000000	25,74375189534000	11,85320584926880	2017_221	8	2017/08/09 00:00:00	11,985000	20,89167	16,1919440625000	702,6697283645832	488,583339
1,5	2017	221	BGS1014	BGS1	15,1	23	56	Svishtov	43,61832400	25,34374700	75	-1,160104585150810	20,6398954148492	39,0000000000000	25,74375189534000	11,85320584926880	2017_221	8	2017/08/09 00:00:00	11,985000	20,89167	16,1919440625000	702,6697283645832	488,583339
2,0	2017	221	ITP1001	ITP1	26,6	32	57	Piedmont	45,14445560	8,51167780	107	2,100000000000000	19,9000000000000	53,4013573830166	18,61977745638150	12,81016442451420	2017_221	8	2017/08/09 00:00:00	11,985000	20,89167	16,1919440625000	702,6697283645832	488,583339
2,0	2017	221	ITP1002	ITP1	16,3	25	58	Piedmont	45,14445560	8,51167780	107	2,100000000000000	19,9000000000000	53,4013573830166	18,61977745638150	12,81016442451420	2017_221	8	2017/08/09 00:00:00	11,985000	20,89167	16,1919440625000	702,6697283645832	488,583339
2,0	2017	221	ITP1003	ITP1	22,5	39	64	Piedmont	45,14445560	8,51167780	107	2,100000000000000	19,9000000000000	53,4013573830166	18,61977745638150	12,81016442451420	2017_221	8	2017/08/09 00:00:00	11,985000	20,89167	16,1919440625000	702,6697283645832	488,583339
1,5	2017	221	ITP1004	ITP1	9,9	42	73	Piedmont	45,14445560	8,51167780	107	2,100000000000000	19,9000000000000	53,4013573830166	18,61977745638150	12,81016442451420	2017_221	8	2017/08/09 00:00:00	11,985000	20,89167	16,1919440625000	702,6697283645832	488,583339
2,0	2017	221	ITP1005	ITP1	23,6	41	59	Piedmont	45,14445560	8,51167780	107	2,100000000000000	19,9000000000000	53,4013573830166	18,61977745638150	12,81016442451420	2017_221	8	2017/08/09 00:00:00	11,985000	20,89167	16,1919440625000	702,6697283645832	488,583339
1,5	2017	221	ITP1006	ITP1	18,1	20	63	Piedmont	45,14445560	8,51167780	107	2,100000000000000	19,9000000000000	53,4013573830166	18,61977745638150	12,81016442451420	2017_221	8	2017/08/09 00:00:00	11,985000	20,89167	16,1919440625000	702,6697283645832	488,583339
1,5	2017	221	ITP1007	ITP1	11,3	35	50	Piedmont	45,14445560	8,51167780	107	2,100000000000000	19,9000000000000	53,4013573830166	18,61977745638150	12,81016442451420	2017_221	8	2017/08/09 00:00:00	11,985000	20,89167	16,1919440625000	702,6697283645832	488,583339
2,0	2017	221	ITP1008	ITP1	13,8	40	54	Piedmont	45,14445560	8,51167780	107	2,100000000000000	19,9000000000000	53,4013573830166	18,61977745638150	12,81016442451420	2017_221	8	2017/08/09 00:00:00	11,985000	20,89167	16,1919440625000	702,6697283645832	488,583339
2,0	2017	221	ITP1009	ITP1	16,9	28	54	Piedmont	45,14445560	8,51167780	107	2,100000000000000	19,9000000000000	53,4013573830166	18,61977745638150	12,81016442451420	2017_221	8	2017/08/09 00:00:00	11,985000	20,89167	16,1919440625000	702,6697283645832	488,583339
2,5	2017	221	ITP1010	ITP1	20,3	31	41	Piedmont	45,14445560	8,51167780	107	2,100000000000000	19,9000000000000	53,4013573830166	18,61977745638150	12,81016442451420	2017_221	8	2017/08/09 00:00:00	11,985000	20,89167	16,1919440625000	702,6697283645832	488,583339
1,5	2017	221	ITP1011	ITP1	15,1	35	61	Piedmont	45,14445560	8,51167780	107	2,100000000000000	19,9000000000000	53,4013573830166	18,61977745638150	12,81016442451420	2017_221	8	2017/08/09 00:00:00	11,985000	20,89167	16,1919440625000	702,6697283645832	488,583339
1,5	2017	221	ITP1012	ITP1	12,0	34	39	Piedmont	45,14445560	8,51167780	107	2,100000000000000	19,9000000000000	53,4013573830166	18,61977745638150	12,81016442451420	2017_221	8	2017/08/09 00:00:00	11,985000	20,89167	16,1919440625000	702,6697283645832	488,583339
1,0	2017	221	ITP1013	ITP1	9,6	28	57	Piedmont	45,14445560	8,51167780	107	2,100000000000000	19,9000000000000	53,4013573830166	18,61977745638150	12,81016442451420	2017_221	8	2017/08/09 00:00:00	11,985000	20,89167	16,1919440625000	702,6697283645832	488,583339
1,5	2017	221	ITP1014	ITP1	13,8	33	55	Piedmont	45,14445560	8,51167780	107	2,100000000000000	19,9000000000000	53,4013573830166	18,61977745638150	12,81016442451420	2017_221	8	2017/08/09 00:00:00	11,985000	20,89167	16,1919440625000	702,6697283645832	488,583339
2,5	2017	221	FRA2002	FRA2	13,8	8	38	Avignon (Le Thor)	43,93567100	5,00633800	51	4,971953359706970	19,9000000000000	50,0000000000000	9,69590856241644	11,46989219037600	2017_221	8	2017/08/09 00:00:00	11,985000	20,89167	16,1919440625000	702,6697283645832	488,583339
1,5	2017	221	FRA2004	FRA2	4,6	27	32	Avignon (Le Thor)	43,93567100	5,00633800	51	4,971953359706970	19,9000000000000	50,0000000000000	9,69590856241644	11,46989219037600	2017_221	8	2017/08/09 00:00:00	11,985000	20,89167	16,1919440625000	702,6697283645832	488,583339
1,0	2017	221	FRA2005	FRA2	3,3	12	42	Avignon (Le Thor)	43,93567100	5,00633800	51	4,971953359706970	19,9000000000000	50,0000000000000	9,69590856241644	11,46989219037600	2017_221	8	2017/08/09 00:00:00	11,985000	20,89167	16,1919440625000	702,6697283645832	488,583339
1,0	2017	221	FRA2006	FRA2	5,8	19	48	Avignon (Le Thor)	43,93567100	5,00633800	51	4,971953359706970	19,9000000000000	50,0000000000000	9,69590856241644	11,46989219037600	2017_221	8	2017/08/09 00:00:00	11,985000	20,89167	16,1919440625000	702,6697283645832	488,583339
1,0	2017	221	FRA2008	FRA2	2,6	11	57	Avignon (Le Thor)	43,93567100	5,00633800	51	4,971953359706970	19,9000000000000	50,0000000000000	9,69590856241644	11,46989219037600	2017_221	8	2017/08/09 00:00:00	11,985000	20,89167	16,1919440625000	702,6697283645832	488,583339
1,0	2017	221	FRA2010	FRA2	4,1	14	28	Avignon (Le Thor)	43,93567100	5,00633800	51	4,971953359706970	19,9000000000000	50,0000000000000	9,69590856241644	11,46989219037600	2017_221	8	2017/08/09 00:00:00	11,985000	20,89167	16,1919440625000	702,6697283645832	488,583339
2,0	2017	221	FRA2011	FRA2	2,6	11	41	Avignon (Le Thor)	43,93567100	5,00633800	51	4,971953359706970	19,9000000000000	50,0000000000000	9,69590856241644	11,46989219037600	2017_221	8	2017/08/09 00:00:00	11,985000	20,89167	16,1919440625000	702,6697283645832	488,583339
1,0	2017	221	FRA2012	FRA2	2,6	5	39	Avignon (Le Thor)	43,93567100	5,00633800	51	4,971953359706970	19,9000000000000	50,0000000000000	9,69590856241644	11,46989219037600	2017_221	8	2017/08/09 00:00:00	11,985000	20,89167	16,1919440625000	702,6697283645832	488,583339
1,5	2017	221	BEG1001	BEG1	3,0	41	46	Geraardsbergen (Nieuwenhove)	50,78881100	3,99247500	57	2,100000000000000	16,0033251790931	66,6572406334099	14,98567004840520	13,58702432938240	2017_221	8	2017/08/09 00:00:00	11,985000	20,89167	16,1919440625000	702,6697283645832	488,583339
2,0	2017	221	BEG1002	BEG1	5,5	34	40	Geraardsbergen (Nieuwenhove)	50,78881100	3,99247500	57	2,100000000000000	16,0033251790931	66,6572406334099	14,98567004840520	13,58702432938240	2017_221	8	2017/08/09 00:00:00	11,985000	20,89167	16,1919440625000	702,6697283645832	488,583339
1,0	2017	221	BEG1005	BEG1	3,6	39	31	Geraardsbergen (Nieuwenhove)	50,78881100	3,99247500	57	2,100000000000000	16,0033251790931	66,6572406334099	14,98567004840520	13,58702432938240	2017_221	8	2017/08/09 00:00:00	11,985000	20,89167	16,1919440625000	702,6697283645832	488,583339
1,5	2017	221	BEG1007	BEG1	2,5	36	56	Geraardsbergen (Nieuwenhove)	50,78881100	3,99247500	57	2,100000000000000	16,0033251790931	66,6572406334099	14,98567004840520	13,58702432938240	2017_221	8	2017/08/09 00:00:00	11,985000	20,89167	16,1919440625000	702,6697283645832	488,583339
0,5	2017	221	BEG1009	BEG1	3,3	35	61	Geraardsbergen (Nieuwenhove)	50,78881100	3,99247500	57	2,100000000000000	16,0033251790931	66,6572406334099	14,98567004840520	13,58702432938240	2017_221	8	2017/08/09 00:00:00	11,985000	20,89167	16,1919440625000	702,6697283645832	488,583339
1,0	2017	221	BEG1010	BEG1	2,5	31	57	Geraardsbergen (Nieuwenhove)	50,78881100	3,99247500	57	2,100000000000000	16,0033251790931	66,6572406334099	14,98567004840520	13,58702432938240	2017_221	8	2017/08/09 00:00:00	11,985000	20,89167	16,1919440625000	702,6697283645832	488,583339
1,0	2017	221	BEG1011	BEG1	1,9	NA	NA	Geraardsbergen (Nieuwenhove)	50,78881100	3,99247500	57	2,100000000000000	16,0033251790931	66,6572406334099	14,98567004840520	13,58702432938240	2017_221	8	2017/08/09 00:00:00	11,985000	20,89167	16,1919440625000	702,6697283645832	488,583339
2,0	2017	221	SPC1001	SPC1	12,3	44	21	Rio Deva - Cantabri�	43,21520560	-4,59265560	279	7,249046667991840	16,9902719751664	68,0203704744360	14,37795687893330	NA	2017_221	8	2017/08/09 00:00:00	11,985000	20,89167	16,1919440625000	702,6697283645832	488,583339
1,0	2017	221	FRG3001	FRG3	1,8	35	54	Ghyvelde	51,06537000	2,54571000	0	3,551480213321120	15,1590258114899	55,0000000000000	13,34650673505710	15,19748339741350	2017_221	8	2017/08/09 00:00:00	11,985000	20,89167	16,1919440625000	702,6697283645832	488,583339
1,0	2017	221	FRG3003	FRG3	2,4	15	53	Ghyvelde	51,06537000	2,54571000	0	3,551480213321120	15,1590258114899	55,0000000000000	13,34650673505710	15,19748339741350	2017_221	8	2017/08/09 00:00:00	11,985000	20,89167	16,1919440625000	702,6697283645832	488,583339
1,0	2017	221	FRG3004	FRG3	2,3	32	58	Ghyvelde	51,06537000	2,54571000	0	3,551480213321120	15,1590258114899	55,0000000000000	13,34650673505710	15,19748339741350	2017_221	8	2017/08/09 00:00:00	11,985000	20,89167	16,1919440625000	702,6697283645832	488,583339
0,5	2017	221	FRG3005	FRG3	1,8	10	50	Ghyvelde	51,06537000	2,54571000	0	3,551480213321120	15,1590258114899	55,0000000000000	13,34650673505710	15,19748339741350	2017_221	8	2017/08/09 00:00:00	11,985000	20,89167	16,1919440625000	702,6697283645832	488,583339
1,0	2017	221	FRG3006	FRG3	4,0	27	39	Ghyvelde	51,06537000	2,54571000	0	3,551480213321120	15,1590258114899	55,0000000000000	13,34650673505710	15,19748339741350	2017_221	8	2017/08/09 00:00:00	11,985000	20,89167	16,1919440625000	702,6697283645832	488,583339
0,5	2017	221	FRG3007	FRG3	2,1	15	62	Ghyvelde	51,06537000	2,54571000	0	3,551480213321120	15,1590258114899	55,0000000000000	13,34650673505710	15,19748339741350	2017_221	8	2017/08/09 00:00:00	11,985000	20,89167	16,1919440625000	702,6697283645832	488,583339
1,0	2017	221	FRG3008	FRG3	2,4	21	38	Ghyvelde	51,06537000	2,54571000	0	3,551480213321120	15,1590258114899	55,0000000000000	13,34650673505710	15,19748339741350	2017_221	8	2017/08/09 00:00:00	11,985000	20,89167	16,1919440625000	702,6697283645832	488,583339
1,5	2017	221	FRG3009	FRG3	2,5	11	44	Ghyvelde	51,06537000	2,54571000	0	3,551480213321120	15,1590258114899	55,0000000000000	13,34650673505710	15,19748339741350	2017_221	8	2017/08/09 00:00:00	11,985000	20,89167	16,1919440625000	702,6697283645832	488,583339
1,5	2017	221	FRG3011	FRG3	2,4	16	48	Ghyvelde	51,06537000	2,54571000	0	3,551480213321120	15,1590258114899	55,0000000000000	13,34650673505710	15,19748339741350	2017_221	8	2017/08/09 00:00:00	11,985000	20,89167	16,1919440625000	702,6697283645832	488,583339
1,0	2017	221	FRG3012	FRG3	2,0	14	38	Ghyvelde	51,06537000	2,54571000	0	3,551480213321120	15,1590258114899	55,0000000000000	13,34650673505710	15,19748339741350	2017_221	8	2017/08/09 00:00:00	11,985000	20,89167	16,1919440625000	702,6697283645832	488,583339
1,0	2017	221	FRG3013	FRG3	2,3	7	55	Ghyvelde	51,06537000	2,54571000	0	3,551480213321120	15,1590258114899	55,0000000000000	13,34650673505710	15,19748339741350	2017_221	8	2017/08/09 00:00:00	11,985000	20,89167	16,1919440625000	702,6697283645832	488,583339
0,5	2017	221	FRG3014	FRG3	2,1	9	62	Ghyvelde	51,06537000	2,54571000	0	3,551480213321120	15,1590258114899	55,0000000000000	13,34650673505710	15,19748339741350	2017_221	8	2017/08/09 00:00:00	11,985000	20,89167	16,1919440625000	702,6697283645832	488,583339
1,0	2017	221	BEN1001	BEN1	2,5	39	36	Nieuwpoort (Ramskapelle)	51,10748000	2,75964000	-1	3,115678904097050	15,0000000000000	51,0000000000000	13,28466264659970	14,90126939351200	2017_221	8	2017/08/09 00:00:00	11,985000	20,89167	16,1919440625000	702,6697283645832	488,583339
1,5	2017	221	BEN1002	BEN1	2,0	35	51	Nieuwpoort (Ramskapelle)	51,10748000	2,75964000	-1	3,115678904097050	15,0000000000000	51,0000000000000	13,28466264659970	14,90126939351200	2017_221	8	2017/08/09 00:00:00	11,985000	20,89167	16,1919440625000	702,6697283645832	488,583339
1,5	2017	221	BEN1003	BEN1	4,5	37	52	Nieuwpoort (Ramskapelle)	51,10748000	2,75964000	-1	3,115678904097050	15,0000000000000	51,0000000000000	13,28466264659970	14,90126939351200	2017_221	8	2017/08/09 00:00:00	11,985000	20,89167	16,1919440625000	702,6697283645832	488,583339
1,5	2017	221	BEN1004	BEN1	3,1	34	47	Nieuwpoort (Ramskapelle)	51,10748000	2,75964000	-1	3,115678904097050	15,0000000000000	51,0000000000000	13,28466264659970	14,90126939351200	2017_221	8	2017/08/09 00:00:00	11,985000	20,89167	16,1919440625000	702,6697283645832	488,583339
1,5	2017	221	BEN1005	BEN1	4,6	37	44	Nieuwpoort (Ramskapelle)	51,10748000	2,75964000	-1	3,115678904097050	15,0000000000000	51,0000000000000	13,28466264659970	14,90126939351200	2017_221	8	2017/08/09 00:00:00	11,985000	20,89167	16,1919440625000	702,6697283645832	488,583339
1,5	2017	221	BEN1006	BEN1	3,7	33	47	Nieuwpoort (Ramskapelle)	51,10748000	2,75964000	-1	3,115678904097050	15,0000000000000	51,0000000000000	13,28466264659970	14,90126939351200	2017_221	8	2017/08/09 00:00:00	11,985000	20,89167	16,1919440625000	702,6697283645832	488,583339
1,0	2017	221	BEN1007	BEN1	5,7	39	27	Nieuwpoort (Ramskapelle)	51,10748000	2,75964000	-1	3,115678904097050	15,0000000000000	51,0000000000000	13,28466264659970	14,90126939351200	2017_221	8	2017/08/09 00:00:00	11,985000	20,89167	16,1919440625000	702,6697283645832	488,583339
1,5	2017	221	BEN1008	BEN1	11,0	38	39	Nieuwpoort (Ramskapelle)	51,10748000	2,75964000	-1	3,115678904097050	15,0000000000000	51,0000000000000	13,28466264659970	14,90126939351200	2017_221	8	2017/08/09 00:00:00	11,985000	20,89167	16,1919440625000	702,6697283645832	488,583339
1,0	2017	221	BEN1009	BEN1	3,6	55	39	Nieuwpoort (Ramskapelle)	51,10748000	2,75964000	-1	3,115678904097050	15,0000000000000	51,0000000000000	13,28466264659970	14,90126939351200	2017_221	8	2017/08/09 00:00:00	11,985000	20,89167	16,1919440625000	702,6697283645832	488,583339
1,0	2017	221	BEN1010	BEN1	3,7	25	40	Nieuwpoort (Ramskapelle)	51,10748000	2,75964000	-1	3,115678904097050	15,0000000000000	51,0000000000000	13,28466264659970	14,90126939351200	2017_221	8	2017/08/09 00:00:00	11,985000	20,89167	16,1919440625000	702,6697283645832	488,583339
1,5	2017	221	BEN1011	BEN1	2,4	36	49	Nieuwpoort (Ramskapelle)	51,10748000	2,75964000	-1	3,115678904097050	15,0000000000000	51,0000000000000	13,28466264659970	14,90126939351200	2017_221	8	2017/08/09 00:00:00	11,985000	20,89167	16,1919440625000	702,6697283645832	488,583339
1,0	2017	221	BEN1012	BEN1	4,0	32	51	Nieuwpoort (Ramskapelle)	51,10748000	2,75964000	-1	3,115678904097050	15,0000000000000	51,0000000000000	13,28466264659970	14,90126939351200	2017_221	8	2017/08/09 00:00:00	11,985000	20,89167	16,1919440625000	702,6697283645832	488,583339
1,0	2017	221	BEN1013	BEN1	2,4	32	43	Nieuwpoort (Ramskapelle)	51,10748000	2,75964000	-1	3,115678904097050	15,0000000000000	51,0000000000000	13,28466264659970	14,90126939351200	2017_221	8	2017/08/09 00:00:00	11,985000	20,89167	16,1919440625000	702,6697283645832	488,583339
1,0	2017	221	BEN1014	BEN1	3,6	32	41	Nieuwpoort (Ramskapelle)	51,10748000	2,75964000	-1	3,115678904097050	15,0000000000000	51,0000000000000	13,28466264659970	14,90126939351200	2017_221	8	2017/08/09 00:00:00	11,985000	20,89167	16,1919440625000	702,6697283645832	488,583339
1,5	2017	221	BEA3001	BEA3	3,2	37	34	Adinkerke	51,07387000	2,59241000	0	3,412356180352130	15,1000000000000	55,0000000000000	13,38887567923330	11,94025683975430	2017_221	8	2017/08/09 00:00:00	11,985000	20,89167	16,1919440625000	702,6697283645832	488,583339
1,5	2017	221	BEA3002	BEA3	7,5	30	25	Adinkerke	51,07387000	2,59241000	0	3,412356180352130	15,1000000000000	55,0000000000000	13,38887567923330	11,94025683975430	2017_221	8	2017/08/09 00:00:00	11,985000	20,89167	16,1919440625000	702,6697283645832	488,583339
1,0	2017	221	BEA3003	BEA3	4,2	42	49	Adinkerke	51,07387000	2,59241000	0	3,412356180352130	15,1000000000000	55,0000000000000	13,38887567923330	11,94025683975430	2017_221	8	2017/08/09 00:00:00	11,985000	20,89167	16,1919440625000	702,6697283645832	488,583339
1,0	2017	221	BEA3004	BEA3	2,8	25	47	Adinkerke	51,07387000	2,59241000	0	3,412356180352130	15,1000000000000	55,0000000000000	13,38887567923330	11,94025683975430	2017_221	8	2017/08/09 00:00:00	11,985000	20,89167	16,1919440625000	702,6697283645832	488,583339
1,5	2017	221	BEA3005	BEA3	3,9	18	48	Adinkerke	51,07387000	2,59241000	0	3,412356180352130	15,1000000000000	55,0000000000000	13,38887567923330	11,94025683975430	2017_221	8	2017/08/09 00:00:00	11,985000	20,89167	16,1919440625000	702,6697283645832	488,583339
1,5	2017	221	BEA3006	BEA3	4,9	55	41	Adinkerke	51,07387000	2,59241000	0	3,412356180352130	15,1000000000000	55,0000000000000	13,38887567923330	11,94025683975430	2017_221	8	2017/08/09 00:00:00	11,985000	20,89167	16,1919440625000	702,6697283645832	488,583339
2,0	2017	221	BEA3007	BEA3	3,5	32	41	Adinkerke	51,07387000	2,59241000	0	3,412356180352130	15,1000000000000	55,0000000000000	13,38887567923330	11,94025683975430	2017_221	8	2017/08/09 00:00:00	11,985000	20,89167	16,1919440625000	702,6697283645832	488,583339
1,0	2017	221	BEA3008	BEA3	3,6	21	36	Adinkerke	51,07387000	2,59241000	0	3,412356180352130	15,1000000000000	55,0000000000000	13,38887567923330	11,94025683975430	2017_221	8	2017/08/09 00:00:00	11,985000	20,89167	16,1919440625000	702,6697283645832	488,583339
1,5	2017	221	BEA3009	BEA3	3,3	24	29	Adinkerke	51,07387000	2,59241000	0	3,412356180352130	15,1000000000000	55,0000000000000	13,38887567923330	11,94025683975430	2017_221	8	2017/08/09 00:00:00	11,985000	20,89167	16,1919440625000	702,6697283645832	488,583339
1,5	2017	221	BEA3010	BEA3	4,0	33	55	Adinkerke	51,07387000	2,59241000	0	3,412356180352130	15,1000000000000	55,0000000000000	13,38887567923330	11,94025683975430	2017_221	8	2017/08/09 00:00:00	11,985000	20,89167	16,1919440625000	702,6697283645832	488,583339
2,0	2017	221	BEA3011	BEA3	6,4	41	48	Adinkerke	51,07387000	2,59241000	0	3,412356180352130	15,1000000000000	55,0000000000000	13,38887567923330	11,94025683975430	2017_221	8	2017/08/09 00:00:00	11,985000	20,89167	16,1919440625000	702,6697283645832	488,583339
1,0	2017	221	BEA3012	BEA3	5,0	32	48	Adinkerke	51,07387000	2,59241000	0	3,412356180352130	15,1000000000000	55,0000000000000	13,38887567923330	11,94025683975430	2017_221	8	2017/08/09 00:00:00	11,985000	20,89167	16,1919440625000	702,6697283645832	488,583339
1,0	2017	221	BEA3013	BEA3	3,7	28	52	Adinkerke	51,07387000	2,59241000	0	3,412356180352130	15,1000000000000	55,0000000000000	13,38887567923330	11,94025683975430	2017_221	8	2017/08/09 00:00:00	11,985000	20,89167	16,1919440625000	702,6697283645832	488,583339
1,0	2017	221	ITS3001	ITS3	8,8	22	49	Salermo	40,75181670	14,77436670	207	8,021795743926759	20,6000000000000	101,0593972137080	8,49734961602162	10,26657230478890	2017_221	8	2017/08/09 00:00:00	11,985000	20,89167	16,1919440625000	702,6697283645832	488,583339
1,0	2017	221	ITS3002	ITS3	7,1	18	40	Salermo	40,75181670	14,77436670	207	8,021795743926759	20,6000000000000	101,0593972137080	8,49734961602162	10,26657230478890	2017_221	8	2017/08/09 00:00:00	11,985000	20,89167	16,1919440625000	702,6697283645832	488,583339
1,0	2017	221	ITS3003	ITS3	10,8	16	40	Salermo	40,75181670	14,77436670	207	8,021795743926759	20,6000000000000	101,0593972137080	8,49734961602162	10,26657230478890	2017_221	8	2017/08/09 00:00:00	11,985000	20,89167	16,1919440625000	702,6697283645832	488,583339
1,5	2017	221	ITS3004	ITS3	8,1	16	48	Salermo	40,75181670	14,77436670	207	8,021795743926759	20,6000000000000	101,0593972137080	8,49734961602162	10,26657230478890	2017_221	8	2017/08/09 00:00:00	11,985000	20,89167	16,1919440625000	702,6697283645832	488,583339
1,5	2017	221	ITS3005	ITS3	13,1	14	59	Salermo	40,75181670	14,77436670	207	8,021795743926759	20,6000000000000	101,0593972137080	8,49734961602162	10,26657230478890	2017_221	8	2017/08/09 00:00:00	11,985000	20,89167	16,1919440625000	702,6697283645832	488,583339
2,0	2017	221	ITS3006	ITS3	13,4	9	44	Salermo	40,75181670	14,77436670	207	8,021795743926759	20,6000000000000	101,0593972137080	8,49734961602162	10,26657230478890	2017_221	8	2017/08/09 00:00:00	11,985000	20,89167	16,1919440625000	702,6697283645832	488,583339
1,5	2017	221	ITS3007	ITS3	8,9	7	55	Salermo	40,75181670	14,77436670	207	8,021795743926759	20,6000000000000	101,0593972137080	8,49734961602162	10,26657230478890	2017_221	8	2017/08/09 00:00:00	11,985000	20,89167	16,1919440625000	702,6697283645832	488,583339
1,0	2017	221	ITS3008	ITS3	11,3	17	62	Salermo	40,75181670	14,77436670	207	8,021795743926759	20,6000000000000	101,0593972137080	8,49734961602162	10,26657230478890	2017_221	8	2017/08/09 00:00:00	11,985000	20,89167	16,1919440625000	702,6697283645832	488,583339
2,0	2017	221	ITS3009	ITS3	16,7	14	58	Salermo	40,75181670	14,77436670	207	8,021795743926759	20,6000000000000	101,0593972137080	8,49734961602162	10,26657230478890	2017_221	8	2017/08/09 00:00:00	11,985000	20,89167	16,1919440625000	702,6697283645832	488,583339
1,5	2017	221	ITS3010	ITS3	9,9	10	59	Salermo	40,75181670	14,77436670	207	8,021795743926759	20,6000000000000	101,0593972137080	8,49734961602162	10,26657230478890	2017_221	8	2017/08/09 00:00:00	11,985000	20,89167	16,1919440625000	702,6697283645832	488,583339
1,5	2017	221	ITS3011	ITS3	15,9	11	47	Salermo	40,75181670	14,77436670	207	8,021795743926759	20,6000000000000	101,0593972137080	8,49734961602162	10,26657230478890	2017_221	8	2017/08/09 00:00:00	11,985000	20,89167	16,1919440625000	702,6697283645832	488,583339
1,5	2017	221	ITS3012	ITS3	6,8	7	44	Salermo	40,75181670	14,77436670	207	8,021795743926759	20,6000000000000	101,0593972137080	8,49734961602162	10,26657230478890	2017_221	8	2017/08/09 00:00:00	11,985000	20,89167	16,1919440625000	702,6697283645832	488,583339
1,0	2017	221	ITS3013	ITS3	7,0	19	37	Salermo	40,75181670	14,77436670	207	8,021795743926759	20,6000000000000	101,0593972137080	8,49734961602162	10,26657230478890	2017_221	8	2017/08/09 00:00:00	11,985000	20,89167	16,1919440625000	702,6697283645832	488,583339
1,5	2017	221	ITS3014	ITS3	7,8	31	63	Salermo	40,75181670	14,77436670	207	8,021795743926759	20,6000000000000	101,0593972137080	8,49734961602162	10,26657230478890	2017_221	8	2017/08/09 00:00:00	11,985000	20,89167	16,1919440625000	702,6697283645832	488,583339
1,5	2017	221	FRZ3001	FRZ3	2,5	36	58	Zuydcote	51,06303000	2,48941000	1	3,611816889092150	15,1436384468865	55,0000000000000	13,28197480072090	14,39337614058800	2017_221	8	2017/08/09 00:00:00	11,985000	20,89167	16,1919440625000	702,6697283645832	488,583339
1,5	2017	221	FRZ3003	FRZ3	3,6	25	59	Zuydcote	51,06303000	2,48941000	1	3,611816889092150	15,1436384468865	55,0000000000000	13,28197480072090	14,39337614058800	2017_221	8	2017/08/09 00:00:00	11,985000	20,89167	16,1919440625000	702,6697283645832	488,583339
1,0	2017	221	FRZ3004	FRZ3	2,3	39	50	Zuydcote	51,06303000	2,48941000	1	3,611816889092150	15,1436384468865	55,0000000000000	13,28197480072090	14,39337614058800	2017_221	8	2017/08/09 00:00:00	11,985000	20,89167	16,1919440625000	702,6697283645832	488,583339
1,5	2017	221	FRZ3005	FRZ3	3,3	37	50	Zuydcote	51,06303000	2,48941000	1	3,611816889092150	15,1436384468865	55,0000000000000	13,28197480072090	14,39337614058800	2017_221	8	2017/08/09 00:00:00	11,985000	20,89167	16,1919440625000	702,6697283645832	488,583339
2,0	2017	221	FRZ3006	FRZ3	2,4	29	51	Zuydcote	51,06303000	2,48941000	1	3,611816889092150	15,1436384468865	55,0000000000000	13,28197480072090	14,39337614058800	2017_221	8	2017/08/09 00:00:00	11,985000	20,89167	16,1919440625000	702,6697283645832	488,583339
2,0	2017	221	FRZ3007	FRZ3	3,7	29	60	Zuydcote	51,06303000	2,48941000	1	3,611816889092150	15,1436384468865	55,0000000000000	13,28197480072090	14,39337614058800	2017_221	8	2017/08/09 00:00:00	11,985000	20,89167	16,1919440625000	702,6697283645832	488,583339
1,5	2017	221	FRZ3008	FRZ3	2,9	30	56	Zuydcote	51,06303000	2,48941000	1	3,611816889092150	15,1436384468865	55,0000000000000	13,28197480072090	14,39337614058800	2017_221	8	2017/08/09 00:00:00	11,985000	20,89167	16,1919440625000	702,6697283645832	488,583339
1,5	2017	221	FRZ3009	FRZ3	2,9	30	65	Zuydcote	51,06303000	2,48941000	1	3,611816889092150	15,1436384468865	55,0000000000000	13,28197480072090	14,39337614058800	2017_221	8	2017/08/09 00:00:00	11,985000	20,89167	16,1919440625000	702,6697283645832	488,583339
1,5	2017	221	FRZ3010	FRZ3	4,8	32	68	Zuydcote	51,06303000	2,48941000	1	3,611816889092150	15,1436384468865	55,0000000000000	13,28197480072090	14,39337614058800	2017_221	8	2017/08/09 00:00:00	11,985000	20,89167	16,1919440625000	702,6697283645832	488,583339
1,5	2017	221	FRZ3011	FRZ3	1,8	32	67	Zuydcote	51,06303000	2,48941000	1	3,611816889092150	15,1436384468865	55,0000000000000	13,28197480072090	14,39337614058800	2017_221	8	2017/08/09 00:00:00	11,985000	20,89167	16,1919440625000	702,6697283645832	488,583339
1,5	2017	221	FRZ3012	FRZ3	3,2	24	47	Zuydcote	51,06303000	2,48941000	1	3,611816889092150	15,1436384468865	55,0000000000000	13,28197480072090	14,39337614058800	2017_221	8	2017/08/09 00:00:00	11,985000	20,89167	16,1919440625000	702,6697283645832	488,583339
1,0	2017	221	FRZ3013	FRZ3	2,4	30	51	Zuydcote	51,06303000	2,48941000	1	3,611816889092150	15,1436384468865	55,0000000000000	13,28197480072090	14,39337614058800	2017_221	8	2017/08/09 00:00:00	11,985000	20,89167	16,1919440625000	702,6697283645832	488,583339
1,5	2017	221	FRZ3014	FRZ3	1,9	2	45	Zuydcote	51,06303000	2,48941000	1	3,611816889092150	15,1436384468865	55,0000000000000	13,28197480072090	14,39337614058800	2017_221	8	2017/08/09 00:00:00	11,985000	20,89167	16,1919440625000	702,6697283645832	488,583339
1,5	2017	221	GEB2001	GEB2	5,6	22	58	Berlin	52,43473300	13,25046100	45	-0,800000000000000	16,8786087443451	42,1678789157511	23,16723462083380	14,32887058015790	2017_221	8	2017/08/09 00:00:00	11,985000	20,89167	16,1919440625000	702,6697283645832	488,583339
1,0	2017	221	GEB2003	GEB2	7,8	20	64	Berlin	52,43473300	13,25046100	45	-0,800000000000000	16,8786087443451	42,1678789157511	23,16723462083380	14,32887058015790	2017_221	8	2017/08/09 00:00:00	11,985000	20,89167	16,1919440625000	702,6697283645832	488,583339
1,0	2017	221	GEB2005	GEB2	3,0	18	75	Berlin	52,43473300	13,25046100	45	-0,800000000000000	16,8786087443451	42,1678789157511	23,16723462083380	14,32887058015790	2017_221	8	2017/08/09 00:00:00	11,985000	20,89167	16,1919440625000	702,6697283645832	488,583339
1,0	2017	221	GEB2006	GEB2	5,0	32	56	Berlin	52,43473300	13,25046100	45	-0,800000000000000	16,8786087443451	42,1678789157511	23,16723462083380	14,32887058015790	2017_221	8	2017/08/09 00:00:00	11,985000	20,89167	16,1919440625000	702,6697283645832	488,583339
1,5	2017	221	BEGE1001	BEGE1	23,2	37	44	Gent	51,05143014	3,69778973	7	2,700000000000000	15,7656656640586	62,0000000000000	13,73497973331460	NA	2017_221	8	2017/08/09 00:00:00	11,985000	20,89167	16,1919440625000	702,6697283645832	488,583339
1,5	2017	221	BEGE1002	BEGE1	3,8	28	54	Gent	51,05143014	3,69778973	7	2,700000000000000	15,7656656640586	62,0000000000000	13,73497973331460	NA	2017_221	8	2017/08/09 00:00:00	11,985000	20,89167	16,1919440625000	702,6697283645832	488,583339
1,0	2017	221	BEGE1003	BEGE1	8,2	11	47	Gent	51,05143014	3,69778973	7	2,700000000000000	15,7656656640586	62,0000000000000	13,73497973331460	NA	2017_221	8	2017/08/09 00:00:00	11,985000	20,89167	16,1919440625000	702,6697283645832	488,583339
1,5	2017	221	BEGE1005	BEGE1	8,9	23	41	Gent	51,05143014	3,69778973	7	2,700000000000000	15,7656656640586	62,0000000000000	13,73497973331460	NA	2017_221	8	2017/08/09 00:00:00	11,985000	20,89167	16,1919440625000	702,6697283645832	488,583339
1,0	2017	221	BEGE1006	BEGE1	7,0	15	39	Gent	51,05143014	3,69778973	7	2,700000000000000	15,7656656640586	62,0000000000000	13,73497973331460	NA	2017_221	8	2017/08/09 00:00:00	11,985000	20,89167	16,1919440625000	702,6697283645832	488,583339
1,5	2017	221	BEGE1007	BEGE1	16,0	34	54	Gent	51,05143014	3,69778973	7	2,700000000000000	15,7656656640586	62,0000000000000	13,73497973331460	NA	2017_221	8	2017/08/09 00:00:00	11,985000	20,89167	16,1919440625000	702,6697283645832	488,583339
1,5	2017	221	BEA1001	BEA1	5,7	36	57	Adinkerke	51,07387000	2,59241000	0	3,412356180352130	15,1000000000000	55,0000000000000	13,38887567923330	13,43402225755170	2017_221	8	2017/08/09 00:00:00	11,985000	20,89167	16,1919440625000	702,6697283645832	488,583339
1,0	2017	221	BEA1002	BEA1	4,7	38	57	Adinkerke	51,07387000	2,59241000	0	3,412356180352130	15,1000000000000	55,0000000000000	13,38887567923330	13,43402225755170	2017_221	8	2017/08/09 00:00:00	11,985000	20,89167	16,1919440625000	702,6697283645832	488,583339
1,0	2017	221	BEA1003	BEA1	3,4	29	57	Adinkerke	51,07387000	2,59241000	0	3,412356180352130	15,1000000000000	55,0000000000000	13,38887567923330	13,43402225755170	2017_221	8	2017/08/09 00:00:00	11,985000	20,89167	16,1919440625000	702,6697283645832	488,583339
1,5	2017	221	BEA1004	BEA1	4,1	19	55	Adinkerke	51,07387000	2,59241000	0	3,412356180352130	15,1000000000000	55,0000000000000	13,38887567923330	13,43402225755170	2017_221	8	2017/08/09 00:00:00	11,985000	20,89167	16,1919440625000	702,6697283645832	488,583339
1,5	2017	221	BEA1005	BEA1	3,7	18	54	Adinkerke	51,07387000	2,59241000	0	3,412356180352130	15,1000000000000	55,0000000000000	13,38887567923330	13,43402225755170	2017_221	8	2017/08/09 00:00:00	11,985000	20,89167	16,1919440625000	702,6697283645832	488,583339
2,0	2017	221	BEA1006	BEA1	6,4	23	43	Adinkerke	51,07387000	2,59241000	0	3,412356180352130	15,1000000000000	55,0000000000000	13,38887567923330	13,43402225755170	2017_221	8	2017/08/09 00:00:00	11,985000	20,89167	16,1919440625000	702,6697283645832	488,583339
1,5	2017	221	BEA1007	BEA1	3,0	34	42	Adinkerke	51,07387000	2,59241000	0	3,412356180352130	15,1000000000000	55,0000000000000	13,38887567923330	13,43402225755170	2017_221	8	2017/08/09 00:00:00	11,985000	20,89167	16,1919440625000	702,6697283645832	488,583339
1,5	2017	221	BEA1008	BEA1	4,0	36	56	Adinkerke	51,07387000	2,59241000	0	3,412356180352130	15,1000000000000	55,0000000000000	13,38887567923330	13,43402225755170	2017_221	8	2017/08/09 00:00:00	11,985000	20,89167	16,1919440625000	702,6697283645832	488,583339
1,5	2017	221	BEA1009	BEA1	2,7	27	67	Adinkerke	51,07387000	2,59241000	0	3,412356180352130	15,1000000000000	55,0000000000000	13,38887567923330	13,43402225755170	2017_221	8	2017/08/09 00:00:00	11,985000	20,89167	16,1919440625000	702,6697283645832	488,583339
1,5	2017	221	BEA1010	BEA1	5,4	22	57	Adinkerke	51,07387000	2,59241000	0	3,412356180352130	15,1000000000000	55,0000000000000	13,38887567923330	13,43402225755170	2017_221	8	2017/08/09 00:00:00	11,985000	20,89167	16,1919440625000	702,6697283645832	488,583339
1,0	2017	221	BEA1011	BEA1	4,2	22	16	Adinkerke	51,07387000	2,59241000	0	3,412356180352130	15,1000000000000	55,0000000000000	13,38887567923330	13,43402225755170	2017_221	8	2017/08/09 00:00:00	11,985000	20,89167	16,1919440625000	702,6697283645832	488,583339
1,0	2017	221	BEA1012	BEA1	3,4	27	38	Adinkerke	51,07387000	2,59241000	0	3,412356180352130	15,1000000000000	55,0000000000000	13,38887567923330	13,43402225755170	2017_221	8	2017/08/09 00:00:00	11,985000	20,89167	16,1919440625000	702,6697283645832	488,583339
1,0	2017	221	BEA1013	BEA1	3,1	22	55	Adinkerke	51,07387000	2,59241000	0	3,412356180352130	15,1000000000000	55,0000000000000	13,38887567923330	13,43402225755170	2017_221	8	2017/08/09 00:00:00	11,985000	20,89167	16,1919440625000	702,6697283645832	488,583339
1,5	2017	221	BEA1014	BEA1	4,0	40	47	Adinkerke	51,07387000	2,59241000	0	3,412356180352130	15,1000000000000	55,0000000000000	13,38887567923330	13,43402225755170	2017_221	8	2017/08/09 00:00:00	11,985000	20,89167	16,1919440625000	702,6697283645832	488,583339
2,5	2017	221	GEE1001	GEE1	16,7	36	39	Elstal (Wustermark)	52,53659000	12,99645000	45	-0,634968972266435	16,8224303776992	41,7756962230077	23,06005369415280	10,70766855378280	2017_221	8	2017/08/09 00:00:00	11,985000	20,89167	16,1919440625000	702,6697283645832	488,583339
2,5	2017	221	GEE1002	GEE1	13,5	28	44	Elstal (Wustermark)	52,53659000	12,99645000	45	-0,634968972266435	16,8224303776992	41,7756962230077	23,06005369415280	10,70766855378280	2017_221	8	2017/08/09 00:00:00	11,985000	20,89167	16,1919440625000	702,6697283645832	488,583339
1,5	2017	221	GEE1003	GEE1	31,1	24	NA	Elstal (Wustermark)	52,53659000	12,99645000	45	-0,634968972266435	16,8224303776992	41,7756962230077	23,06005369415280	10,70766855378280	2017_221	8	2017/08/09 00:00:00	11,985000	20,89167	16,1919440625000	702,6697283645832	488,583339
1,5	2017	221	GEE1004	GEE1	4,9	23	53	Elstal (Wustermark)	52,53659000	12,99645000	45	-0,634968972266435	16,8224303776992	41,7756962230077	23,06005369415280	10,70766855378280	2017_221	8	2017/08/09 00:00:00	11,985000	20,89167	16,1919440625000	702,6697283645832	488,583339
1,5	2017	221	GEE1005	GEE1	3,3	22	54	Elstal (Wustermark)	52,53659000	12,99645000	45	-0,634968972266435	16,8224303776992	41,7756962230077	23,06005369415280	10,70766855378280	2017_221	8	2017/08/09 00:00:00	11,985000	20,89167	16,1919440625000	702,6697283645832	488,583339
1,5	2017	221	GEE1006	GEE1	5,8	21	55	Elstal (Wustermark)	52,53659000	12,99645000	45	-0,634968972266435	16,8224303776992	41,7756962230077	23,06005369415280	10,70766855378280	2017_221	8	2017/08/09 00:00:00	11,985000	20,89167	16,1919440625000	702,6697283645832	488,583339
0,5	2017	221	GEE1007	GEE1	9,0	14	37	Elstal (Wustermark)	52,53659000	12,99645000	45	-0,634968972266435	16,8224303776992	41,7756962230077	23,06005369415280	10,70766855378280	2017_221	8	2017/08/09 00:00:00	11,985000	20,89167	16,1919440625000	702,6697283645832	488,583339
1,0	2017	221	GEE1008	GEE1	11,0	21	27	Elstal (Wustermark)	52,53659000	12,99645000	45	-0,634968972266435	16,8224303776992	41,7756962230077	23,06005369415280	10,70766855378280	2017_221	8	2017/08/09 00:00:00	11,985000	20,89167	16,1919440625000	702,6697283645832	488,583339
2,0	2017	221	GEE1009	GEE1	10,0	25	47	Elstal (Wustermark)	52,53659000	12,99645000	45	-0,634968972266435	16,8224303776992	41,7756962230077	23,06005369415280	10,70766855378280	2017_221	8	2017/08/09 00:00:00	11,985000	20,89167	16,1919440625000	702,6697283645832	488,583339
1,5	2017	221	GEE1010	GEE1	8,3	30	44	Elstal (Wustermark)	52,53659000	12,99645000	45	-0,634968972266435	16,8224303776992	41,7756962230077	23,06005369415280	10,70766855378280	2017_221	8	2017/08/09 00:00:00	11,985000	20,89167	16,1919440625000	702,6697283645832	488,583339
1,5	2017	221	GEE1011	GEE1	13,8	19	41	Elstal (Wustermark)	52,53659000	12,99645000	45	-0,634968972266435	16,8224303776992	41,7756962230077	23,06005369415280	10,70766855378280	2017_221	8	2017/08/09 00:00:00	11,985000	20,89167	16,1919440625000	702,6697283645832	488,583339
2,5	2017	221	GEE1012	GEE1	20,9	30	36	Elstal (Wustermark)	52,53659000	12,99645000	45	-0,634968972266435	16,8224303776992	41,7756962230077	23,06005369415280	10,70766855378280	2017_221	8	2017/08/09 00:00:00	11,985000	20,89167	16,1919440625000	702,6697283645832	488,583339
1,0	2017	221	GEE1013	GEE1	4,2	17	43	Elstal (Wustermark)	52,53659000	12,99645000	45	-0,634968972266435	16,8224303776992	41,7756962230077	23,06005369415280	10,70766855378280	2017_221	8	2017/08/09 00:00:00	11,985000	20,89167	16,1919440625000	702,6697283645832	488,583339
1,5	2017	221	GEE1014	GEE1	10,3	16	47	Elstal (Wustermark)	52,53659000	12,99645000	45	-0,634968972266435	16,8224303776992	41,7756962230077	23,06005369415280	10,70766855378280	2017_221	8	2017/08/09 00:00:00	11,985000	20,89167	16,1919440625000	702,6697283645832	488,583339
1,5	2017	221	BEN2001	BEN2	4,2	37	33	Nieuwpoort (Ramskapelle)	51,10748000	2,75964000	-1	3,115678904097050	15,0000000000000	51,0000000000000	13,28466264659970	14,48541736506870	2017_221	8	2017/08/09 00:00:00	11,985000	20,89167	16,1919440625000	702,6697283645832	488,583339
1,0	2017	221	BEN2002	BEN2	2,5	33	47	Nieuwpoort (Ramskapelle)	51,10748000	2,75964000	-1	3,115678904097050	15,0000000000000	51,0000000000000	13,28466264659970	14,48541736506870	2017_221	8	2017/08/09 00:00:00	11,985000	20,89167	16,1919440625000	702,6697283645832	488,583339
1,0	2017	221	BEN2003	BEN2	2,9	35	53	Nieuwpoort (Ramskapelle)	51,10748000	2,75964000	-1	3,115678904097050	15,0000000000000	51,0000000000000	13,28466264659970	14,48541736506870	2017_221	8	2017/08/09 00:00:00	11,985000	20,89167	16,1919440625000	702,6697283645832	488,583339
1,0	2017	221	BEN2004	BEN2	3,5	34	49	Nieuwpoort (Ramskapelle)	51,10748000	2,75964000	-1	3,115678904097050	15,0000000000000	51,0000000000000	13,28466264659970	14,48541736506870	2017_221	8	2017/08/09 00:00:00	11,985000	20,89167	16,1919440625000	702,6697283645832	488,583339
2,0	2017	221	BEN2006	BEN2	5,4	33	60	Nieuwpoort (Ramskapelle)	51,10748000	2,75964000	-1	3,115678904097050	15,0000000000000	51,0000000000000	13,28466264659970	14,48541736506870	2017_221	8	2017/08/09 00:00:00	11,985000	20,89167	16,1919440625000	702,6697283645832	488,583339
1,0	2017	221	BEN2007	BEN2	2,3	15	79	Nieuwpoort (Ramskapelle)	51,10748000	2,75964000	-1	3,115678904097050	15,0000000000000	51,0000000000000	13,28466264659970	14,48541736506870	2017_221	8	2017/08/09 00:00:00	11,985000	20,89167	16,1919440625000	702,6697283645832	488,583339
2,0	2017	221	BEN2008	BEN2	4,6	36	50	Nieuwpoort (Ramskapelle)	51,10748000	2,75964000	-1	3,115678904097050	15,0000000000000	51,0000000000000	13,28466264659970	14,48541736506870	2017_221	8	2017/08/09 00:00:00	11,985000	20,89167	16,1919440625000	702,6697283645832	488,583339
1,5	2017	221	BEN2009	BEN2	2,9	31	53	Nieuwpoort (Ramskapelle)	51,10748000	2,75964000	-1	3,115678904097050	15,0000000000000	51,0000000000000	13,28466264659970	14,48541736506870	2017_221	8	2017/08/09 00:00:00	11,985000	20,89167	16,1919440625000	702,6697283645832	488,583339
1,5	2017	221	BEN2010	BEN2	2,8	19	51	Nieuwpoort (Ramskapelle)	51,10748000	2,75964000	-1	3,115678904097050	15,0000000000000	51,0000000000000	13,28466264659970	14,48541736506870	2017_221	8	2017/08/09 00:00:00	11,985000	20,89167	16,1919440625000	702,6697283645832	488,583339
1,5	2017	221	BEN2011	BEN2	2,6	17	54	Nieuwpoort (Ramskapelle)	51,10748000	2,75964000	-1	3,115678904097050	15,0000000000000	51,0000000000000	13,28466264659970	14,48541736506870	2017_221	8	2017/08/09 00:00:00	11,985000	20,89167	16,1919440625000	702,6697283645832	488,583339
1,0	2017	221	BEN2012	BEN2	2,6	13	60	Nieuwpoort (Ramskapelle)	51,10748000	2,75964000	-1	3,115678904097050	15,0000000000000	51,0000000000000	13,28466264659970	14,48541736506870	2017_221	8	2017/08/09 00:00:00	11,985000	20,89167	16,1919440625000	702,6697283645832	488,583339
1,0	2017	221	BEN2013	BEN2	1,7	16	63	Nieuwpoort (Ramskapelle)	51,10748000	2,75964000	-1	3,115678904097050	15,0000000000000	51,0000000000000	13,28466264659970	14,48541736506870	2017_221	8	2017/08/09 00:00:00	11,985000	20,89167	16,1919440625000	702,6697283645832	488,583339
1,5	2017	221	GEH2001	GEH2	8,3	25	61	Duisburg	51,44071300	6,67952300	30	1,900000000000000	16,5114345846154	69,0000000000000	15,48679821291220	13,38010601808540	2017_221	8	2017/08/09 00:00:00	11,985000	20,89167	16,1919440625000	702,6697283645832	488,583339
1,5	2017	221	GEH2002	GEH2	11,0	25	47	Duisburg	51,44071300	6,67952300	30	1,900000000000000	16,5114345846154	69,0000000000000	15,48679821291220	13,38010601808540	2017_221	8	2017/08/09 00:00:00	11,985000	20,89167	16,1919440625000	702,6697283645832	488,583339
0,5	2017	221	GEH2003	GEH2	4,5	28	57	Duisburg	51,44071300	6,67952300	30	1,900000000000000	16,5114345846154	69,0000000000000	15,48679821291220	13,38010601808540	2017_221	8	2017/08/09 00:00:00	11,985000	20,89167	16,1919440625000	702,6697283645832	488,583339
1,0	2017	221	GEH2004	GEH2	7,5	26	52	Duisburg	51,44071300	6,67952300	30	1,900000000000000	16,5114345846154	69,0000000000000	15,48679821291220	13,38010601808540	2017_221	8	2017/08/09 00:00:00	11,985000	20,89167	16,1919440625000	702,6697283645832	488,583339
1,0	2017	221	GEH2005	GEH2	7,5	44	36	Duisburg	51,44071300	6,67952300	30	1,900000000000000	16,5114345846154	69,0000000000000	15,48679821291220	13,38010601808540	2017_221	8	2017/08/09 00:00:00	11,985000	20,89167	16,1919440625000	702,6697283645832	488,583339
0,5	2017	221	GEH2006	GEH2	5,5	35	53	Duisburg	51,44071300	6,67952300	30	1,900000000000000	16,5114345846154	69,0000000000000	15,48679821291220	13,38010601808540	2017_221	8	2017/08/09 00:00:00	11,985000	20,89167	16,1919440625000	702,6697283645832	488,583339
1,0	2017	221	GEH2007	GEH2	6,3	31	52	Duisburg	51,44071300	6,67952300	30	1,900000000000000	16,5114345846154	69,0000000000000	15,48679821291220	13,38010601808540	2017_221	8	2017/08/09 00:00:00	11,985000	20,89167	16,1919440625000	702,6697283645832	488,583339
0,5	2017	221	GEH2008	GEH2	3,0	19	46	Duisburg	51,44071300	6,67952300	30	1,900000000000000	16,5114345846154	69,0000000000000	15,48679821291220	13,38010601808540	2017_221	8	2017/08/09 00:00:00	11,985000	20,89167	16,1919440625000	702,6697283645832	488,583339
1,0	2017	221	GEH2009	GEH2	3,6	16	62	Duisburg	51,44071300	6,67952300	30	1,900000000000000	16,5114345846154	69,0000000000000	15,48679821291220	13,38010601808540	2017_221	8	2017/08/09 00:00:00	11,985000	20,89167	16,1919440625000	702,6697283645832	488,583339
0,5	2017	221	GEH2010	GEH2	2,9	8	76	Duisburg	51,44071300	6,67952300	30	1,900000000000000	16,5114345846154	69,0000000000000	15,48679821291220	13,38010601808540	2017_221	8	2017/08/09 00:00:00	11,985000	20,89167	16,1919440625000	702,6697283645832	488,583339
1,0	2017	221	GEH2011	GEH2	3,7	16	38	Duisburg	51,44071300	6,67952300	30	1,900000000000000	16,5114345846154	69,0000000000000	15,48679821291220	13,38010601808540	2017_221	8	2017/08/09 00:00:00	11,985000	20,89167	16,1919440625000	702,6697283645832	488,583339
1,0	2017	221	GEH2012	GEH2	4,5	5	NA	Duisburg	51,44071300	6,67952300	30	1,900000000000000	16,5114345846154	69,0000000000000	15,48679821291220	13,38010601808540	2017_221	8	2017/08/09 00:00:00	11,985000	20,89167	16,1919440625000	702,6697283645832	488,583339
1,0	2017	221	GEH2013	GEH2	4,4	24	39	Duisburg	51,44071300	6,67952300	30	1,900000000000000	16,5114345846154	69,0000000000000	15,48679821291220	13,38010601808540	2017_221	8	2017/08/09 00:00:00	11,985000	20,89167	16,1919440625000	702,6697283645832	488,583339
0,5	2017	221	GEH2014	GEH2	2,6	26	42	Duisburg	51,44071300	6,67952300	30	1,900000000000000	16,5114345846154	69,0000000000000	15,48679821291220	13,38010601808540	2017_221	8	2017/08/09 00:00:00	11,985000	20,89167	16,1919440625000	702,6697283645832	488,583339
1,0	2017	221	HUN1001	HUN1	2,0	16	43	Nagyvenyim	46,93713400	18,80150300	137	-1,000000000000000	19,4098154641677	36,9018453583233	26,43605185493450	13,99844418514200	2017_221	8	2017/08/09 00:00:00	11,985000	20,89167	16,1919440625000	702,6697283645832	488,583339
1,0	2017	221	HUN1002	HUN1	7,2	34	41	Nagyvenyim	46,93713400	18,80150300	137	-1,000000000000000	19,4098154641677	36,9018453583233	26,43605185493450	13,99844418514200	2017_221	8	2017/08/09 00:00:00	11,985000	20,89167	16,1919440625000	702,6697283645832	488,583339
1,0	2017	221	HUN1003	HUN1	3,0	8	65	Nagyvenyim	46,93713400	18,80150300	137	-1,000000000000000	19,4098154641677	36,9018453583233	26,43605185493450	13,99844418514200	2017_221	8	2017/08/09 00:00:00	11,985000	20,89167	16,1919440625000	702,6697283645832	488,583339
1,0	2017	221	HUN1004	HUN1	5,0	37	33	Nagyvenyim	46,93713400	18,80150300	137	-1,000000000000000	19,4098154641677	36,9018453583233	26,43605185493450	13,99844418514200	2017_221	8	2017/08/09 00:00:00	11,985000	20,89167	16,1919440625000	702,6697283645832	488,583339
1,0	2017	221	HUN1005	HUN1	2,7	24	58	Nagyvenyim	46,93713400	18,80150300	137	-1,000000000000000	19,4098154641677	36,9018453583233	26,43605185493450	13,99844418514200	2017_221	8	2017/08/09 00:00:00	11,985000	20,89167	16,1919440625000	702,6697283645832	488,583339
0,5	2017	221	HUN1007	HUN1	4,5	18	45	Nagyvenyim	46,93713400	18,80150300	137	-1,000000000000000	19,4098154641677	36,9018453583233	26,43605185493450	13,99844418514200	2017_221	8	2017/08/09 00:00:00	11,985000	20,89167	16,1919440625000	702,6697283645832	488,583339
1,5	2017	221	BEGE2001	BEGE2	1,7	40	44	Gent	51,04995311	3,69436577	6	2,699820671937220	15,8000000000000	62,0000000000000	13,73336005643630	NA	2017_221	8	2017/08/09 00:00:00	11,985000	20,89167	16,1919440625000	702,6697283645832	488,583339
1,5	2017	221	BEGE2002	BEGE2	1,8	40	49	Gent	51,04995311	3,69436577	6	2,699820671937220	15,8000000000000	62,0000000000000	13,73336005643630	NA	2017_221	8	2017/08/09 00:00:00	11,985000	20,89167	16,1919440625000	702,6697283645832	488,583339
0,5	2017	221	BEGE2003	BEGE2	3,0	38	44	Gent	51,04995311	3,69436577	6	2,699820671937220	15,8000000000000	62,0000000000000	13,73336005643630	NA	2017_221	8	2017/08/09 00:00:00	11,985000	20,89167	16,1919440625000	702,6697283645832	488,583339
1,0	2017	221	BEGE2004	BEGE2	2,8	36	34	Gent	51,04995311	3,69436577	6	2,699820671937220	15,8000000000000	62,0000000000000	13,73336005643630	NA	2017_221	8	2017/08/09 00:00:00	11,985000	20,89167	16,1919440625000	702,6697283645832	488,583339
1,5	2017	221	BEGE2005	BEGE2	3,2	20	51	Gent	51,04995311	3,69436577	6	2,699820671937220	15,8000000000000	62,0000000000000	13,73336005643630	NA	2017_221	8	2017/08/09 00:00:00	11,985000	20,89167	16,1919440625000	702,6697283645832	488,583339
0,5	2017	221	BEGE2006	BEGE2	1,8	27	51	Gent	51,04995311	3,69436577	6	2,699820671937220	15,8000000000000	62,0000000000000	13,73336005643630	NA	2017_221	8	2017/08/09 00:00:00	11,985000	20,89167	16,1919440625000	702,6697283645832	488,583339
0,5	2017	221	BEGE2007	BEGE2	2,6	30	52	Gent	51,04995311	3,69436577	6	2,699820671937220	15,8000000000000	62,0000000000000	13,73336005643630	NA	2017_221	8	2017/08/09 00:00:00	11,985000	20,89167	16,1919440625000	702,6697283645832	488,583339
1,5	2017	221	GEB1001	GEB1	22,9	15	40	Berlin	52,43473300	13,25046100	45	-0,800000000000000	16,8786087443451	42,1678789157511	23,16723462083380	10,95263020151790	2017_221	8	2017/08/09 00:00:00	11,985000	20,89167	16,1919440625000	702,6697283645832	488,583339
1,5	2017	221	GEB1003	GEB1	28,1	18	39	Berlin	52,43473300	13,25046100	45	-0,800000000000000	16,8786087443451	42,1678789157511	23,16723462083380	10,95263020151790	2017_221	8	2017/08/09 00:00:00	11,985000	20,89167	16,1919440625000	702,6697283645832	488,583339
1,5	2017	221	GEB1004	GEB1	2,3	29	51	Berlin	52,43473300	13,25046100	45	-0,800000000000000	16,8786087443451	42,1678789157511	23,16723462083380	10,95263020151790	2017_221	8	2017/08/09 00:00:00	11,985000	20,89167	16,1919440625000	702,6697283645832	488,583339
1,0	2017	221	GEB1005	GEB1	3,6	30	54	Berlin	52,43473300	13,25046100	45	-0,800000000000000	16,8786087443451	42,1678789157511	23,16723462083380	10,95263020151790	2017_221	8	2017/08/09 00:00:00	11,985000	20,89167	16,1919440625000	702,6697283645832	488,583339
0,5	2017	221	GEB1006	GEB1	3,2	15	56	Berlin	52,43473300	13,25046100	45	-0,800000000000000	16,8786087443451	42,1678789157511	23,16723462083380	10,95263020151790	2017_221	8	2017/08/09 00:00:00	11,985000	20,89167	16,1919440625000	702,6697283645832	488,583339
1,0	2017	221	GEB3001	GEB3	5,2	24	56	Berlin	52,43473300	13,25046100	45	-0,800000000000000	16,8786087443451	42,1678789157511	23,16723462083380	13,18705259881730	2017_221	8	2017/08/09 00:00:00	11,985000	20,89167	16,1919440625000	702,6697283645832	488,583339
2,0	2017	221	GEB3002	GEB3	28,5	22	49	Berlin	52,43473300	13,25046100	45	-0,800000000000000	16,8786087443451	42,1678789157511	23,16723462083380	13,18705259881730	2017_221	8	2017/08/09 00:00:00	11,985000	20,89167	16,1919440625000	702,6697283645832	488,583339
1,0	2017	221	GEB3003	GEB3	4,4	15	66	Berlin	52,43473300	13,25046100	45	-0,800000000000000	16,8786087443451	42,1678789157511	23,16723462083380	13,18705259881730	2017_221	8	2017/08/09 00:00:00	11,985000	20,89167	16,1919440625000	702,6697283645832	488,583339
1,5	2017	221	GEB3004	GEB3	14,1	15	48	Berlin	52,43473300	13,25046100	45	-0,800000000000000	16,8786087443451	42,1678789157511	23,16723462083380	13,18705259881730	2017_221	8	2017/08/09 00:00:00	11,985000	20,89167	16,1919440625000	702,6697283645832	488,583339
1,0	2017	221	GEB3005	GEB3	8,2	13	47	Berlin	52,43473300	13,25046100	45	-0,800000000000000	16,8786087443451	42,1678789157511	23,16723462083380	13,18705259881730	2017_221	8	2017/08/09 00:00:00	11,985000	20,89167	16,1919440625000	702,6697283645832	488,583339
0,5	2017	221	GEB3006	GEB3	6,9	13	63	Berlin	52,43473300	13,25046100	45	-0,800000000000000	16,8786087443451	42,1678789157511	23,16723462083380	13,18705259881730	2017_221	8	2017/08/09 00:00:00	11,985000	20,89167	16,1919440625000	702,6697283645832	488,583339
0,5	2017	221	ITS8014	GEB3	5,7	16	65	Berlin	52,43473300	13,25046100	45	-0,800000000000000	16,8786087443451	42,1678789157511	23,16723462083380	13,18705259881730	2017_221	8	2017/08/09 00:00:00	11,985000	20,89167	16,1919440625000	702,6697283645832	488,583339
0,5	2017	221	GEB3007	GEB3	5,7	19	45	Berlin	52,43473300	13,25046100	45	-0,800000000000000	16,8786087443451	42,1678789157511	23,16723462083380	13,18705259881730	2017_221	8	2017/08/09 00:00:00	11,985000	20,89167	16,1919440625000	702,6697283645832	488,583339
1,0	2017	221	CZP3001	CZP3	2,6	18	59	Prague	50,02272000	14,63161300	320	-1,400000000000000	16,2576351875796	23,2737246315790	25,43927830739160	13,10640907697030	2017_221	8	2017/08/09 00:00:00	11,985000	20,89167	16,1919440625000	702,6697283645832	488,583339
1,0	2017	221	CZP3005	CZP3	2,5	7	50	Prague	50,02272000	14,63161300	320	-1,400000000000000	16,2576351875796	23,2737246315790	25,43927830739160	13,10640907697030	2017_221	8	2017/08/09 00:00:00	11,985000	20,89167	16,1919440625000	702,6697283645832	488,583339
1,0	2017	221	CZP3007	CZP3	3,3	13	35	Prague	50,02272000	14,63161300	320	-1,400000000000000	16,2576351875796	23,2737246315790	25,43927830739160	13,10640907697030	2017_221	8	2017/08/09 00:00:00	11,985000	20,89167	16,1919440625000	702,6697283645832	488,583339
1,0	2017	221	CZP3008	CZP3	2,5	18	41	Prague	50,02272000	14,63161300	320	-1,400000000000000	16,2576351875796	23,2737246315790	25,43927830739160	13,10640907697030	2017_221	8	2017/08/09 00:00:00	11,985000	20,89167	16,1919440625000	702,6697283645832	488,583339
1,0	2017	221	CZP3009	CZP3	2,2	23	43	Prague	50,02272000	14,63161300	320	-1,400000000000000	16,2576351875796	23,2737246315790	25,43927830739160	13,10640907697030	2017_221	8	2017/08/09 00:00:00	11,985000	20,89167	16,1919440625000	702,6697283645832	488,583339
1,0	2017	221	CZP3010	CZP3	3,0	21	47	Prague	50,02272000	14,63161300	320	-1,400000000000000	16,2576351875796	23,2737246315790	25,43927830739160	13,10640907697030	2017_221	8	2017/08/09 00:00:00	11,985000	20,89167	16,1919440625000	702,6697283645832	488,583339
0,5	2017	221	CZP3011	CZP3	3,4	17	44	Prague	50,02272000	14,63161300	320	-1,400000000000000	16,2576351875796	23,2737246315790	25,43927830739160	13,10640907697030	2017_221	8	2017/08/09 00:00:00	11,985000	20,89167	16,1919440625000	702,6697283645832	488,583339
1,0	2017	221	CZP3013	CZP3	2,2	7	38	Prague	50,02272000	14,63161300	320	-1,400000000000000	16,2576351875796	23,2737246315790	25,43927830739160	13,10640907697030	2017_221	8	2017/08/09 00:00:00	11,985000	20,89167	16,1919440625000	702,6697283645832	488,583339
0,5	2017	221	BEA001	BEA	4,9	18	31	Aywalle	50,46124500	5,65920700	255	1,602358527094940	15,5747389656749	77,2092546104144	19,29774957845230	12,34140715109570	2017_221	8	2017/08/09 00:00:00	11,985000	20,89167	16,1919440625000	702,6697283645832	488,583339
0,5	2017	221	BEA002	BEA	4,1	14	35	Aywalle	50,46124500	5,65920700	255	1,602358527094940	15,5747389656749	77,2092546104144	19,29774957845230	12,34140715109570	2017_221	8	2017/08/09 00:00:00	11,985000	20,89167	16,1919440625000	702,6697283645832	488,583339
1,0	2017	221	BEA003	BEA	4,4	17	46	Aywalle	50,46124500	5,65920700	255	1,602358527094940	15,5747389656749	77,2092546104144	19,29774957845230	12,34140715109570	2017_221	8	2017/08/09 00:00:00	11,985000	20,89167	16,1919440625000	702,6697283645832	488,583339
0,5	2017	221	BEA004	BEA	3,8	24	38	Aywalle	50,46124500	5,65920700	255	1,602358527094940	15,5747389656749	77,2092546104144	19,29774957845230	12,34140715109570	2017_221	8	2017/08/09 00:00:00	11,985000	20,89167	16,1919440625000	702,6697283645832	488,583339
0,5	2017	221	BEA005	BEA	2,6	16	36	Aywalle	50,46124500	5,65920700	255	1,602358527094940	15,5747389656749	77,2092546104144	19,29774957845230	12,34140715109570	2017_221	8	2017/08/09 00:00:00	11,985000	20,89167	16,1919440625000	702,6697283645832	488,583339
0,5	2017	221	BEA006	BEA	2,6	28	48	Aywalle	50,46124500	5,65920700	255	1,602358527094940	15,5747389656749	77,2092546104144	19,29774957845230	12,34140715109570	2017_221	8	2017/08/09 00:00:00	11,985000	20,89167	16,1919440625000	702,6697283645832	488,583339
1,0	2017	221	BEA007	BEA	2,8	24	28	Aywalle	50,46124500	5,65920700	255	1,602358527094940	15,5747389656749	77,2092546104144	19,29774957845230	12,34140715109570	2017_221	8	2017/08/09 00:00:00	11,985000	20,89167	16,1919440625000	702,6697283645832	488,583339
1,0	2017	221	BEA008	BEA	1,7	27	40	Aywalle	50,46124500	5,65920700	255	1,602358527094940	15,5747389656749	77,2092546104144	19,29774957845230	12,34140715109570	2017_221	8	2017/08/09 00:00:00	11,985000	20,89167	16,1919440625000	702,6697283645832	488,583339
1,0	2017	221	BEA009	BEA	6,5	5	47	Aywalle	50,46124500	5,65920700	255	1,602358527094940	15,5747389656749	77,2092546104144	19,29774957845230	12,34140715109570	2017_221	8	2017/08/09 00:00:00	11,985000	20,89167	16,1919440625000	702,6697283645832	488,583339
1,5	2017	221	BEA010	BEA	5,8	20	43	Aywalle	50,46124500	5,65920700	255	1,602358527094940	15,5747389656749	77,2092546104144	19,29774957845230	12,34140715109570	2017_221	8	2017/08/09 00:00:00	11,985000	20,89167	16,1919440625000	702,6697283645832	488,583339
0,5	2017	221	BEA011	BEA	2,2	22	55	Aywalle	50,46124500	5,65920700	255	1,602358527094940	15,5747389656749	77,2092546104144	19,29774957845230	12,34140715109570	2017_221	8	2017/08/09 00:00:00	11,985000	20,89167	16,1919440625000	702,6697283645832	488,583339
0,5	2017	221	BEA012	BEA	2,7	25	32	Aywalle	50,46124500	5,65920700	255	1,602358527094940	15,5747389656749	77,2092546104144	19,29774957845230	12,34140715109570	2017_221	8	2017/08/09 00:00:00	11,985000	20,89167	16,1919440625000	702,6697283645832	488,583339
0,5	2017	221	BEA013	BEA	4,8	22	49	Aywalle	50,46124500	5,65920700	255	1,602358527094940	15,5747389656749	77,2092546104144	19,29774957845230	12,34140715109570	2017_221	8	2017/08/09 00:00:00	11,985000	20,89167	16,1919440625000	702,6697283645832	488,583339
0,5	2017	221	BEA014	BEA	3,5	20	49	Aywalle	50,46124500	5,65920700	255	1,602358527094940	15,5747389656749	77,2092546104144	19,29774957845230	12,34140715109570	2017_221	8	2017/08/09 00:00:00	11,985000	20,89167	16,1919440625000	702,6697283645832	488,583339
1,0	2017	221	FRG1001	FRG1	3,0	42	32	Ghyvelde	51,06537000	2,54571000	0	3,551480213321120	15,1590258114899	55,0000000000000	13,34650673505710	13,33228445563250	2017_221	8	2017/08/09 00:00:00	11,985000	20,89167	16,1919440625000	702,6697283645832	488,583339
1,5	2017	221	FRG1002	FRG1	2,5	27	40	Ghyvelde	51,06537000	2,54571000	0	3,551480213321120	15,1590258114899	55,0000000000000	13,34650673505710	13,33228445563250	2017_221	8	2017/08/09 00:00:00	11,985000	20,89167	16,1919440625000	702,6697283645832	488,583339
1,5	2017	221	FRG1003	FRG1	4,2	32	36	Ghyvelde	51,06537000	2,54571000	0	3,551480213321120	15,1590258114899	55,0000000000000	13,34650673505710	13,33228445563250	2017_221	8	2017/08/09 00:00:00	11,985000	20,89167	16,1919440625000	702,6697283645832	488,583339
1,0	2017	221	FRG1004	FRG1	3,8	41	41	Ghyvelde	51,06537000	2,54571000	0	3,551480213321120	15,1590258114899	55,0000000000000	13,34650673505710	13,33228445563250	2017_221	8	2017/08/09 00:00:00	11,985000	20,89167	16,1919440625000	702,6697283645832	488,583339
1,5	2017	221	FRG1005	FRG1	2,6	37	37	Ghyvelde	51,06537000	2,54571000	0	3,551480213321120	15,1590258114899	55,0000000000000	13,34650673505710	13,33228445563250	2017_221	8	2017/08/09 00:00:00	11,985000	20,89167	16,1919440625000	702,6697283645832	488,583339
1,0	2017	221	FRG1006	FRG1	3,4	41	59	Ghyvelde	51,06537000	2,54571000	0	3,551480213321120	15,1590258114899	55,0000000000000	13,34650673505710	13,33228445563250	2017_221	8	2017/08/09 00:00:00	11,985000	20,89167	16,1919440625000	702,6697283645832	488,583339
0,5	2017	221	FRG1007	FRG1	2,1	26	43	Ghyvelde	51,06537000	2,54571000	0	3,551480213321120	15,1590258114899	55,0000000000000	13,34650673505710	13,33228445563250	2017_221	8	2017/08/09 00:00:00	11,985000	20,89167	16,1919440625000	702,6697283645832	488,583339
2,0	2017	221	FRG1008	FRG1	2,6	25	33	Ghyvelde	51,06537000	2,54571000	0	3,551480213321120	15,1590258114899	55,0000000000000	13,34650673505710	13,33228445563250	2017_221	8	2017/08/09 00:00:00	11,985000	20,89167	16,1919440625000	702,6697283645832	488,583339
1,5	2017	221	FRG1009	FRG1	2,9	21	49	Ghyvelde	51,06537000	2,54571000	0	3,551480213321120	15,1590258114899	55,0000000000000	13,34650673505710	13,33228445563250	2017_221	8	2017/08/09 00:00:00	11,985000	20,89167	16,1919440625000	702,6697283645832	488,583339
1,5	2017	221	FRG1010	FRG1	3,8	9	47	Ghyvelde	51,06537000	2,54571000	0	3,551480213321120	15,1590258114899	55,0000000000000	13,34650673505710	13,33228445563250	2017_221	8	2017/08/09 00:00:00	11,985000	20,89167	16,1919440625000	702,6697283645832	488,583339
1,0	2017	221	FRG1011	FRG1	1,8	31	39	Ghyvelde	51,06537000	2,54571000	0	3,551480213321120	15,1590258114899	55,0000000000000	13,34650673505710	13,33228445563250	2017_221	8	2017/08/09 00:00:00	11,985000	20,89167	16,1919440625000	702,6697283645832	488,583339
1,0	2017	221	FRG1012	FRG1	4,1	28	43	Ghyvelde	51,06537000	2,54571000	0	3,551480213321120	15,1590258114899	55,0000000000000	13,34650673505710	13,33228445563250	2017_221	8	2017/08/09 00:00:00	11,985000	20,89167	16,1919440625000	702,6697283645832	488,583339
1,5	2017	221	FRG1013	FRG1	5,3	42	35	Ghyvelde	51,06537000	2,54571000	0	3,551480213321120	15,1590258114899	55,0000000000000	13,34650673505710	13,33228445563250	2017_221	8	2017/08/09 00:00:00	11,985000	20,89167	16,1919440625000	702,6697283645832	488,583339
1,0	2017	221	FRG1014	FRG1	3,4	31	55	Ghyvelde	51,06537000	2,54571000	0	3,551480213321120	15,1590258114899	55,0000000000000	13,34650673505710	13,33228445563250	2017_221	8	2017/08/09 00:00:00	11,985000	20,89167	16,1919440625000	702,6697283645832	488,583339
2,0	2017	221	HUN3001	HUN3	2,4	16	44	Nagyvenyim	46,93713400	18,80150300	137	-1,000000000000000	19,4098154641677	36,9018453583233	26,43605185493450	12,14463152083910	2017_221	8	2017/08/09 00:00:00	11,985000	20,89167	16,1919440625000	702,6697283645832	488,583339
1,0	2017	221	HUN3002	HUN3	2,9	30	27	Nagyvenyim	46,93713400	18,80150300	137	-1,000000000000000	19,4098154641677	36,9018453583233	26,43605185493450	12,14463152083910	2017_221	8	2017/08/09 00:00:00	11,985000	20,89167	16,1919440625000	702,6697283645832	488,583339
1,0	2017	221	HUN3003	HUN3	1,8	14	52	Nagyvenyim	46,93713400	18,80150300	137	-1,000000000000000	19,4098154641677	36,9018453583233	26,43605185493450	12,14463152083910	2017_221	8	2017/08/09 00:00:00	11,985000	20,89167	16,1919440625000	702,6697283645832	488,583339
1,0	2017	221	HUN3004	HUN3	2,0	23	39	Nagyvenyim	46,93713400	18,80150300	137	-1,000000000000000	19,4098154641677	36,9018453583233	26,43605185493450	12,14463152083910	2017_221	8	2017/08/09 00:00:00	11,985000	20,89167	16,1919440625000	702,6697283645832	488,583339
1,0	2017	221	HUN3005	HUN3	1,8	26	43	Nagyvenyim	46,93713400	18,80150300	137	-1,000000000000000	19,4098154641677	36,9018453583233	26,43605185493450	12,14463152083910	2017_221	8	2017/08/09 00:00:00	11,985000	20,89167	16,1919440625000	702,6697283645832	488,583339
1,0	2017	221	HUN3006	HUN3	1,7	6	43	Nagyvenyim	46,93713400	18,80150300	137	-1,000000000000000	19,4098154641677	36,9018453583233	26,43605185493450	12,14463152083910	2017_221	8	2017/08/09 00:00:00	11,985000	20,89167	16,1919440625000	702,6697283645832	488,583339
1,0	2017	221	HUN3007	HUN3	3,0	18	51	Nagyvenyim	46,93713400	18,80150300	137	-1,000000000000000	19,4098154641677	36,9018453583233	26,43605185493450	12,14463152083910	2017_221	8	2017/08/09 00:00:00	11,985000	20,89167	16,1919440625000	702,6697283645832	488,583339
1,0	2017	221	BEG2002	BEG2	4,4	51	50	Geraardsbergen (Nieuwenhove)	50,78881100	3,99247500	57	2,100000000000000	16,0033251790931	66,6572406334099	14,98567004840520	13,06103575832310	2017_221	8	2017/08/09 00:00:00	11,985000	20,89167	16,1919440625000	702,6697283645832	488,583339
1,5	2017	221	BEG2003	BEG2	8,7	31	54	Geraardsbergen (Nieuwenhove)	50,78881100	3,99247500	57	2,100000000000000	16,0033251790931	66,6572406334099	14,98567004840520	13,06103575832310	2017_221	8	2017/08/09 00:00:00	11,985000	20,89167	16,1919440625000	702,6697283645832	488,583339
1,0	2017	221	BEG2004	BEG2	6,8	27	28	Geraardsbergen (Nieuwenhove)	50,78881100	3,99247500	57	2,100000000000000	16,0033251790931	66,6572406334099	14,98567004840520	13,06103575832310	2017_221	8	2017/08/09 00:00:00	11,985000	20,89167	16,1919440625000	702,6697283645832	488,583339
1,5	2017	221	BEG2005	BEG2	4,8	22	18	Geraardsbergen (Nieuwenhove)	50,78881100	3,99247500	57	2,100000000000000	16,0033251790931	66,6572406334099	14,98567004840520	13,06103575832310	2017_221	8	2017/08/09 00:00:00	11,985000	20,89167	16,1919440625000	702,6697283645832	488,583339
0,5	2017	221	BEG2006	BEG2	2,9	43	28	Geraardsbergen (Nieuwenhove)	50,78881100	3,99247500	57	2,100000000000000	16,0033251790931	66,6572406334099	14,98567004840520	13,06103575832310	2017_221	8	2017/08/09 00:00:00	11,985000	20,89167	16,1919440625000	702,6697283645832	488,583339
1,0	2017	221	BEG2007	BEG2	4,2	41	44	Geraardsbergen (Nieuwenhove)	50,78881100	3,99247500	57	2,100000000000000	16,0033251790931	66,6572406334099	14,98567004840520	13,06103575832310	2017_221	8	2017/08/09 00:00:00	11,985000	20,89167	16,1919440625000	702,6697283645832	488,583339
1,0	2017	221	BEG2008	BEG2	7,1	40	36	Geraardsbergen (Nieuwenhove)	50,78881100	3,99247500	57	2,100000000000000	16,0033251790931	66,6572406334099	14,98567004840520	13,06103575832310	2017_221	8	2017/08/09 00:00:00	11,985000	20,89167	16,1919440625000	702,6697283645832	488,583339
1,5	2017	221	BEG2009	BEG2	6,8	34	47	Geraardsbergen (Nieuwenhove)	50,78881100	3,99247500	57	2,100000000000000	16,0033251790931	66,6572406334099	14,98567004840520	13,06103575832310	2017_221	8	2017/08/09 00:00:00	11,985000	20,89167	16,1919440625000	702,6697283645832	488,583339
1,0	2017	221	BEG2010	BEG2	8,7	33	57	Geraardsbergen (Nieuwenhove)	50,78881100	3,99247500	57	2,100000000000000	16,0033251790931	66,6572406334099	14,98567004840520	13,06103575832310	2017_221	8	2017/08/09 00:00:00	11,985000	20,89167	16,1919440625000	702,6697283645832	488,583339
1,0	2017	221	BEG2011	BEG2	4,0	39	53	Geraardsbergen (Nieuwenhove)	50,78881100	3,99247500	57	2,100000000000000	16,0033251790931	66,6572406334099	14,98567004840520	13,06103575832310	2017_221	8	2017/08/09 00:00:00	11,985000	20,89167	16,1919440625000	702,6697283645832	488,583339
1,5	2017	221	BEG2012	BEG2	6,0	38	40	Geraardsbergen (Nieuwenhove)	50,78881100	3,99247500	57	2,100000000000000	16,0033251790931	66,6572406334099	14,98567004840520	13,06103575832310	2017_221	8	2017/08/09 00:00:00	11,985000	20,89167	16,1919440625000	702,6697283645832	488,583339
1,0	2017	221	BEG2013	BEG2	5,9	36	46	Geraardsbergen (Nieuwenhove)	50,78881100	3,99247500	57	2,100000000000000	16,0033251790931	66,6572406334099	14,98567004840520	13,06103575832310	2017_221	8	2017/08/09 00:00:00	11,985000	20,89167	16,1919440625000	702,6697283645832	488,583339
1,0	2017	221	BEG2014	BEG2	8,0	29	43	Geraardsbergen (Nieuwenhove)	50,78881100	3,99247500	57	2,100000000000000	16,0033251790931	66,6572406334099	14,98567004840520	13,06103575832310	2017_221	8	2017/08/09 00:00:00	11,985000	20,89167	16,1919440625000	702,6697283645832	488,583339
1,0	2017	221	BAZ1002	BAZ1	14,2	37	46	�epce	44,42868400	18,03808400	233	0,292581880525183	19,0243918390330	64,5579228851262	24,13681251189060	13,49674216568410	2017_221	8	2017/08/09 00:00:00	11,985000	20,89167	16,1919440625000	702,6697283645832	488,583339
1,5	2017	221	BAZ1003	BAZ1	14,1	33	47	�epce	44,42868400	18,03808400	233	0,292581880525183	19,0243918390330	64,5579228851262	24,13681251189060	13,49674216568410	2017_221	8	2017/08/09 00:00:00	11,985000	20,89167	16,1919440625000	702,6697283645832	488,583339
1,0	2017	221	BAZ1004	BAZ1	20,9	42	48	�epce	44,42868400	18,03808400	233	0,292581880525183	19,0243918390330	64,5579228851262	24,13681251189060	13,49674216568410	2017_221	8	2017/08/09 00:00:00	11,985000	20,89167	16,1919440625000	702,6697283645832	488,583339
1,0	2017	221	BAZ1007	BAZ1	16,7	37	34	�epce	44,42868400	18,03808400	233	0,292581880525183	19,0243918390330	64,5579228851262	24,13681251189060	13,49674216568410	2017_221	8	2017/08/09 00:00:00	11,985000	20,89167	16,1919440625000	702,6697283645832	488,583339
1,5	2017	221	BAZ1008	BAZ1	17,8	35	57	�epce	44,42868400	18,03808400	233	0,292581880525183	19,0243918390330	64,5579228851262	24,13681251189060	13,49674216568410	2017_221	8	2017/08/09 00:00:00	11,985000	20,89167	16,1919440625000	702,6697283645832	488,583339
1,5	2017	221	BAZ1009	BAZ1	18,2	35	58	�epce	44,42868400	18,03808400	233	0,292581880525183	19,0243918390330	64,5579228851262	24,13681251189060	13,49674216568410	2017_221	8	2017/08/09 00:00:00	11,985000	20,89167	16,1919440625000	702,6697283645832	488,583339
1,5	2017	221	BAZ1010	BAZ1	13,5	36	70	�epce	44,42868400	18,03808400	233	0,292581880525183	19,0243918390330	64,5579228851262	24,13681251189060	13,49674216568410	2017_221	8	2017/08/09 00:00:00	11,985000	20,89167	16,1919440625000	702,6697283645832	488,583339
1,5	2017	221	BAZ1011	BAZ1	12,5	28	55	�epce	44,42868400	18,03808400	233	0,292581880525183	19,0243918390330	64,5579228851262	24,13681251189060	13,49674216568410	2017_221	8	2017/08/09 00:00:00	11,985000	20,89167	16,1919440625000	702,6697283645832	488,583339
1,5	2017	221	BAZ1012	BAZ1	16,5	25	38	�epce	44,42868400	18,03808400	233	0,292581880525183	19,0243918390330	64,5579228851262	24,13681251189060	13,49674216568410	2017_221	8	2017/08/09 00:00:00	11,985000	20,89167	16,1919440625000	702,6697283645832	488,583339
0,5	2017	221	BAZ1013	BAZ1	17,9	26	50	�epce	44,42868400	18,03808400	233	0,292581880525183	19,0243918390330	64,5579228851262	24,13681251189060	13,49674216568410	2017_221	8	2017/08/09 00:00:00	11,985000	20,89167	16,1919440625000	702,6697283645832	488,583339
0,5	2017	221	BAZ1014	BAZ1	17,8	37	60	�epce	44,42868400	18,03808400	233	0,292581880525183	19,0243918390330	64,5579228851262	24,13681251189060	13,49674216568410	2017_221	8	2017/08/09 00:00:00	11,985000	20,89167	16,1919440625000	702,6697283645832	488,583339
1,0	2017	221	UKD3001	UKD3	2,2	15	50	Dalkeith	55,89000000	-3,07050000	57	2,910800959254020	13,4000000000000	60,0000000000000	21,20546846717830	15,37361458705760	2017_221	8	2017/08/09 00:00:00	11,985000	20,89167	16,1919440625000	702,6697283645832	488,583339
1,0	2017	221	UKD3003	UKD3	5,4	22	43	Dalkeith	55,89000000	-3,07050000	57	2,910800959254020	13,4000000000000	60,0000000000000	21,20546846717830	15,37361458705760	2017_221	8	2017/08/09 00:00:00	11,985000	20,89167	16,1919440625000	702,6697283645832	488,583339
1,0	2017	221	UKD3004	UKD3	2,3	42	52	Dalkeith	55,89000000	-3,07050000	57	2,910800959254020	13,4000000000000	60,0000000000000	21,20546846717830	15,37361458705760	2017_221	8	2017/08/09 00:00:00	11,985000	20,89167	16,1919440625000	702,6697283645832	488,583339
0,5	2017	221	UKD3005	UKD3	1,9	30	60	Dalkeith	55,89000000	-3,07050000	57	2,910800959254020	13,4000000000000	60,0000000000000	21,20546846717830	15,37361458705760	2017_221	8	2017/08/09 00:00:00	11,985000	20,89167	16,1919440625000	702,6697283645832	488,583339
1,5	2017	221	UKD3006	UKD3	2,5	14	35	Dalkeith	55,89000000	-3,07050000	57	2,910800959254020	13,4000000000000	60,0000000000000	21,20546846717830	15,37361458705760	2017_221	8	2017/08/09 00:00:00	11,985000	20,89167	16,1919440625000	702,6697283645832	488,583339
1,0	2017	221	UKD3007	UKD3	10,9	22	50	Dalkeith	55,89000000	-3,07050000	57	2,910800959254020	13,4000000000000	60,0000000000000	21,20546846717830	15,37361458705760	2017_221	8	2017/08/09 00:00:00	11,985000	20,89167	16,1919440625000	702,6697283645832	488,583339
1,0	2017	221	UKD3008	UKD3	2,5	40	54	Dalkeith	55,89000000	-3,07050000	57	2,910800959254020	13,4000000000000	60,0000000000000	21,20546846717830	15,37361458705760	2017_221	8	2017/08/09 00:00:00	11,985000	20,89167	16,1919440625000	702,6697283645832	488,583339
1,0	2017	221	UKD3010	UKD3	9,1	33	48	Dalkeith	55,89000000	-3,07050000	57	2,910800959254020	13,4000000000000	60,0000000000000	21,20546846717830	15,37361458705760	2017_221	8	2017/08/09 00:00:00	11,985000	20,89167	16,1919440625000	702,6697283645832	488,583339
1,0	2017	221	UKD3011	UKD3	2,8	36	48	Dalkeith	55,89000000	-3,07050000	57	2,910800959254020	13,4000000000000	60,0000000000000	21,20546846717830	15,37361458705760	2017_221	8	2017/08/09 00:00:00	11,985000	20,89167	16,1919440625000	702,6697283645832	488,583339
1,0	2017	221	UKD3012	UKD3	2,5	17	64	Dalkeith	55,89000000	-3,07050000	57	2,910800959254020	13,4000000000000	60,0000000000000	21,20546846717830	15,37361458705760	2017_221	8	2017/08/09 00:00:00	11,985000	20,89167	16,1919440625000	702,6697283645832	488,583339
1,0	2017	221	UKD3013	UKD3	2,4	19	46	Dalkeith	55,89000000	-3,07050000	57	2,910800959254020	13,4000000000000	60,0000000000000	21,20546846717830	15,37361458705760	2017_221	8	2017/08/09 00:00:00	11,985000	20,89167	16,1919440625000	702,6697283645832	488,583339
0,5	2017	221	UKD3014	UKD3	2,7	31	66	Dalkeith	55,89000000	-3,07050000	57	2,910800959254020	13,4000000000000	60,0000000000000	21,20546846717830	15,37361458705760	2017_221	8	2017/08/09 00:00:00	11,985000	20,89167	16,1919440625000	702,6697283645832	488,583339
1,0	2017	221	UKD1001	UKD1	23,1	22	56	Dalkeith	55,89000000	-3,07050000	57	2,910800959254020	13,4000000000000	60,0000000000000	21,20546846717830	11,04023292747490	2017_221	8	2017/08/09 00:00:00	11,985000	20,89167	16,1919440625000	702,6697283645832	488,583339
1,5	2017	221	UKD1002	UKD1	22,3	42	41	Dalkeith	55,89000000	-3,07050000	57	2,910800959254020	13,4000000000000	60,0000000000000	21,20546846717830	11,04023292747490	2017_221	8	2017/08/09 00:00:00	11,985000	20,89167	16,1919440625000	702,6697283645832	488,583339
1,5	2017	221	UKD1003	UKD1	15,4	40	29	Dalkeith	55,89000000	-3,07050000	57	2,910800959254020	13,4000000000000	60,0000000000000	21,20546846717830	11,04023292747490	2017_221	8	2017/08/09 00:00:00	11,985000	20,89167	16,1919440625000	702,6697283645832	488,583339
1,5	2017	221	UKD1004	UKD1	30,9	32	61	Dalkeith	55,89000000	-3,07050000	57	2,910800959254020	13,4000000000000	60,0000000000000	21,20546846717830	11,04023292747490	2017_221	8	2017/08/09 00:00:00	11,985000	20,89167	16,1919440625000	702,6697283645832	488,583339
2,5	2017	221	UKD1005	UKD1	27,9	36	46	Dalkeith	55,89000000	-3,07050000	57	2,910800959254020	13,4000000000000	60,0000000000000	21,20546846717830	11,04023292747490	2017_221	8	2017/08/09 00:00:00	11,985000	20,89167	16,1919440625000	702,6697283645832	488,583339
1,5	2017	221	UKD1006	UKD1	18,4	34	61	Dalkeith	55,89000000	-3,07050000	57	2,910800959254020	13,4000000000000	60,0000000000000	21,20546846717830	11,04023292747490	2017_221	8	2017/08/09 00:00:00	11,985000	20,89167	16,1919440625000	702,6697283645832	488,583339
1,5	2017	221	UKD1007	UKD1	15,5	30	51	Dalkeith	55,89000000	-3,07050000	57	2,910800959254020	13,4000000000000	60,0000000000000	21,20546846717830	11,04023292747490	2017_221	8	2017/08/09 00:00:00	11,985000	20,89167	16,1919440625000	702,6697283645832	488,583339
1,0	2017	221	UKD1008	UKD1	4,2	31	57	Dalkeith	55,89000000	-3,07050000	57	2,910800959254020	13,4000000000000	60,0000000000000	21,20546846717830	11,04023292747490	2017_221	8	2017/08/09 00:00:00	11,985000	20,89167	16,1919440625000	702,6697283645832	488,583339
2,0	2017	221	UKD1009	UKD1	21,7	16	37	Dalkeith	55,89000000	-3,07050000	57	2,910800959254020	13,4000000000000	60,0000000000000	21,20546846717830	11,04023292747490	2017_221	8	2017/08/09 00:00:00	11,985000	20,89167	16,1919440625000	702,6697283645832	488,583339
1,5	2017	221	UKD1010	UKD1	19,3	37	50	Dalkeith	55,89000000	-3,07050000	57	2,910800959254020	13,4000000000000	60,0000000000000	21,20546846717830	11,04023292747490	2017_221	8	2017/08/09 00:00:00	11,985000	20,89167	16,1919440625000	702,6697283645832	488,583339
1,5	2017	221	UKD1011	UKD1	22,3	4	53	Dalkeith	55,89000000	-3,07050000	57	2,910800959254020	13,4000000000000	60,0000000000000	21,20546846717830	11,04023292747490	2017_221	8	2017/08/09 00:00:00	11,985000	20,89167	16,1919440625000	702,6697283645832	488,583339
1,5	2017	221	UKD1013	UKD1	28,4	10	49	Dalkeith	55,89000000	-3,07050000	57	2,910800959254020	13,4000000000000	60,0000000000000	21,20546846717830	11,04023292747490	2017_221	8	2017/08/09 00:00:00	11,985000	20,89167	16,1919440625000	702,6697283645832	488,583339
1,0	2017	221	UKD1014	UKD1	19,0	35	32	Dalkeith	55,89000000	-3,07050000	57	2,910800959254020	13,4000000000000	60,0000000000000	21,20546846717830	11,04023292747490	2017_221	8	2017/08/09 00:00:00	11,985000	20,89167	16,1919440625000	702,6697283645832	488,583339
1,0	2017	221	NLW2001	NLW2	2,5	40	31	Wageningen	51,98231900	5,67290000	19	1,825201231332610	15,2686121502552	68,0000000000000	15,78172919587490	16,25606569615530	2017_221	8	2017/08/09 00:00:00	11,985000	20,89167	16,1919440625000	702,6697283645832	488,583339
0,5	2017	221	NLW2002	NLW2	2,9	23	29	Wageningen	51,98231900	5,67290000	19	1,825201231332610	15,2686121502552	68,0000000000000	15,78172919587490	16,25606569615530	2017_221	8	2017/08/09 00:00:00	11,985000	20,89167	16,1919440625000	702,6697283645832	488,583339
1,0	2017	221	NLW2003	NLW2	2,9	16	64	Wageningen	51,98231900	5,67290000	19	1,825201231332610	15,2686121502552	68,0000000000000	15,78172919587490	16,25606569615530	2017_221	8	2017/08/09 00:00:00	11,985000	20,89167	16,1919440625000	702,6697283645832	488,583339
0,5	2017	221	NLW2004	NLW2	3,3	12	43	Wageningen	51,98231900	5,67290000	19	1,825201231332610	15,2686121502552	68,0000000000000	15,78172919587490	16,25606569615530	2017_221	8	2017/08/09 00:00:00	11,985000	20,89167	16,1919440625000	702,6697283645832	488,583339
1,5	2017	221	NLW2005	NLW2	2,6	35	58	Wageningen	51,98231900	5,67290000	19	1,825201231332610	15,2686121502552	68,0000000000000	15,78172919587490	16,25606569615530	2017_221	8	2017/08/09 00:00:00	11,985000	20,89167	16,1919440625000	702,6697283645832	488,583339
0,5	2017	221	NLW2006	NLW2	2,2	31	58	Wageningen	51,98231900	5,67290000	19	1,825201231332610	15,2686121502552	68,0000000000000	15,78172919587490	16,25606569615530	2017_221	8	2017/08/09 00:00:00	11,985000	20,89167	16,1919440625000	702,6697283645832	488,583339
0,5	2017	221	NLW2007	NLW2	2,9	23	57	Wageningen	51,98231900	5,67290000	19	1,825201231332610	15,2686121502552	68,0000000000000	15,78172919587490	16,25606569615530	2017_221	8	2017/08/09 00:00:00	11,985000	20,89167	16,1919440625000	702,6697283645832	488,583339
1,0	2017	221	NLW2009	NLW2	2,1	3	54	Wageningen	51,98231900	5,67290000	19	1,825201231332610	15,2686121502552	68,0000000000000	15,78172919587490	16,25606569615530	2017_221	8	2017/08/09 00:00:00	11,985000	20,89167	16,1919440625000	702,6697283645832	488,583339
0,5	2017	221	NLW2010	NLW2	2,1	24	58	Wageningen	51,98231900	5,67290000	19	1,825201231332610	15,2686121502552	68,0000000000000	15,78172919587490	16,25606569615530	2017_221	8	2017/08/09 00:00:00	11,985000	20,89167	16,1919440625000	702,6697283645832	488,583339
0,5	2017	221	NLW2011	NLW2	3,4	19	55	Wageningen	51,98231900	5,67290000	19	1,825201231332610	15,2686121502552	68,0000000000000	15,78172919587490	16,25606569615530	2017_221	8	2017/08/09 00:00:00	11,985000	20,89167	16,1919440625000	702,6697283645832	488,583339
0,5	2017	221	NLW2012	NLW2	2,7	5	27	Wageningen	51,98231900	5,67290000	19	1,825201231332610	15,2686121502552	68,0000000000000	15,78172919587490	16,25606569615530	2017_221	8	2017/08/09 00:00:00	11,985000	20,89167	16,1919440625000	702,6697283645832	488,583339
1,0	2017	221	NLW2013	NLW2	2,9	9	46	Wageningen	51,98231900	5,67290000	19	1,825201231332610	15,2686121502552	68,0000000000000	15,78172919587490	16,25606569615530	2017_221	8	2017/08/09 00:00:00	11,985000	20,89167	16,1919440625000	702,6697283645832	488,583339
0,5	2017	221	NLW2014	NLW2	3,2	6	56	Wageningen	51,98231900	5,67290000	19	1,825201231332610	15,2686121502552	68,0000000000000	15,78172919587490	16,25606569615530	2017_221	8	2017/08/09 00:00:00	11,985000	20,89167	16,1919440625000	702,6697283645832	488,583339
0,5	2017	221	SIL2001	SIL2	12,1	43	42	Orlovscek	46,54626500	16,31293900	167	-1,200000000000000	18,3753170611807	40,0000000000000	25,53931649309730	11,73782156540780	2017_221	8	2017/08/09 00:00:00	11,985000	20,89167	16,1919440625000	702,6697283645832	488,583339
1,5	2017	221	SIL2002	SIL2	9,6	41	38	Orlovscek	46,54626500	16,31293900	167	-1,200000000000000	18,3753170611807	40,0000000000000	25,53931649309730	11,73782156540780	2017_221	8	2017/08/09 00:00:00	11,985000	20,89167	16,1919440625000	702,6697283645832	488,583339
0,5	2017	221	SIL2003	SIL2	10,7	37	44	Orlovscek	46,54626500	16,31293900	167	-1,200000000000000	18,3753170611807	40,0000000000000	25,53931649309730	11,73782156540780	2017_221	8	2017/08/09 00:00:00	11,985000	20,89167	16,1919440625000	702,6697283645832	488,583339
1,0	2017	221	SIL2004	SIL2	13,3	37	71	Orlovscek	46,54626500	16,31293900	167	-1,200000000000000	18,3753170611807	40,0000000000000	25,53931649309730	11,73782156540780	2017_221	8	2017/08/09 00:00:00	11,985000	20,89167	16,1919440625000	702,6697283645832	488,583339
1,0	2017	221	SIL2005	SIL2	8,5	22	48	Orlovscek	46,54626500	16,31293900	167	-1,200000000000000	18,3753170611807	40,0000000000000	25,53931649309730	11,73782156540780	2017_221	8	2017/08/09 00:00:00	11,985000	20,89167	16,1919440625000	702,6697283645832	488,583339
1,5	2017	221	SIL2006	SIL2	13,6	26	36	Orlovscek	46,54626500	16,31293900	167	-1,200000000000000	18,3753170611807	40,0000000000000	25,53931649309730	11,73782156540780	2017_221	8	2017/08/09 00:00:00	11,985000	20,89167	16,1919440625000	702,6697283645832	488,583339
1,0	2017	221	SIL2007	SIL2	7,3	15	48	Orlovscek	46,54626500	16,31293900	167	-1,200000000000000	18,3753170611807	40,0000000000000	25,53931649309730	11,73782156540780	2017_221	8	2017/08/09 00:00:00	11,985000	20,89167	16,1919440625000	702,6697283645832	488,583339
0,5	2017	221	SIL2008	SIL2	11,6	8	16	Orlovscek	46,54626500	16,31293900	167	-1,200000000000000	18,3753170611807	40,0000000000000	25,53931649309730	11,73782156540780	2017_221	8	2017/08/09 00:00:00	11,985000	20,89167	16,1919440625000	702,6697283645832	488,583339
1,0	2017	221	SIL2009	SIL2	12,9	26	49	Orlovscek	46,54626500	16,31293900	167	-1,200000000000000	18,3753170611807	40,0000000000000	25,53931649309730	11,73782156540780	2017_221	8	2017/08/09 00:00:00	11,985000	20,89167	16,1919440625000	702,6697283645832	488,583339
1,0	2017	221	SIL2010	SIL2	15,1	33	36	Orlovscek	46,54626500	16,31293900	167	-1,200000000000000	18,3753170611807	40,0000000000000	25,53931649309730	11,73782156540780	2017_221	8	2017/08/09 00:00:00	11,985000	20,89167	16,1919440625000	702,6697283645832	488,583339
1,5	2017	221	SIL2011	SIL2	17,5	38	42	Orlovscek	46,54626500	16,31293900	167	-1,200000000000000	18,3753170611807	40,0000000000000	25,53931649309730	11,73782156540780	2017_221	8	2017/08/09 00:00:00	11,985000	20,89167	16,1919440625000	702,6697283645832	488,583339
1,0	2017	221	SIL2012	SIL2	10,0	30	44	Orlovscek	46,54626500	16,31293900	167	-1,200000000000000	18,3753170611807	40,0000000000000	25,53931649309730	11,73782156540780	2017_221	8	2017/08/09 00:00:00	11,985000	20,89167	16,1919440625000	702,6697283645832	488,583339
1,0	2017	221	SIL2013	SIL2	16,3	5	54	Orlovscek	46,54626500	16,31293900	167	-1,200000000000000	18,3753170611807	40,0000000000000	25,53931649309730	11,73782156540780	2017_221	8	2017/08/09 00:00:00	11,985000	20,89167	16,1919440625000	702,6697283645832	488,583339
1,5	2017	221	SIL2014	SIL2	13,6	17	54	Orlovscek	46,54626500	16,31293900	167	-1,200000000000000	18,3753170611807	40,0000000000000	25,53931649309730	11,73782156540780	2017_221	8	2017/08/09 00:00:00	11,985000	20,89167	16,1919440625000	702,6697283645832	488,583339
1,0	2017	221	NLU1001	NLU1	7,1	30	51	Utrecht	52,08666200	5,11364500	0	2,200000000000000	15,0217738699462	69,0000000000000	15,27038748914640	14,63250168577210	2017_221	8	2017/08/09 00:00:00	11,985000	20,89167	16,1919440625000	702,6697283645832	488,583339
1,5	2017	221	NLU1002	NLU1	4,2	38	49	Utrecht	52,08666200	5,11364500	0	2,200000000000000	15,0217738699462	69,0000000000000	15,27038748914640	14,63250168577210	2017_221	8	2017/08/09 00:00:00	11,985000	20,89167	16,1919440625000	702,6697283645832	488,583339
1,0	2017	221	NLU1003	NLU1	2,0	31	41	Utrecht	52,08666200	5,11364500	0	2,200000000000000	15,0217738699462	69,0000000000000	15,27038748914640	14,63250168577210	2017_221	8	2017/08/09 00:00:00	11,985000	20,89167	16,1919440625000	702,6697283645832	488,583339
1,0	2017	221	NLU1004	NLU1	4,7	28	41	Utrecht	52,08666200	5,11364500	0	2,200000000000000	15,0217738699462	69,0000000000000	15,27038748914640	14,63250168577210	2017_221	8	2017/08/09 00:00:00	11,985000	20,89167	16,1919440625000	702,6697283645832	488,583339
1,0	2017	221	NLU1005	NLU1	1,5	17	52	Utrecht	52,08666200	5,11364500	0	2,200000000000000	15,0217738699462	69,0000000000000	15,27038748914640	14,63250168577210	2017_221	8	2017/08/09 00:00:00	11,985000	20,89167	16,1919440625000	702,6697283645832	488,583339
1,0	2017	221	NLU1006	NLU1	7,4	39	30	Utrecht	52,08666200	5,11364500	0	2,200000000000000	15,0217738699462	69,0000000000000	15,27038748914640	14,63250168577210	2017_221	8	2017/08/09 00:00:00	11,985000	20,89167	16,1919440625000	702,6697283645832	488,583339
1,0	2017	221	NLU1007	NLU1	1,8	28	44	Utrecht	52,08666200	5,11364500	0	2,200000000000000	15,0217738699462	69,0000000000000	15,27038748914640	14,63250168577210	2017_221	8	2017/08/09 00:00:00	11,985000	20,89167	16,1919440625000	702,6697283645832	488,583339
2,5	2017	221	NLU1009	NLU1	2,3	26	54	Utrecht	52,08666200	5,11364500	0	2,200000000000000	15,0217738699462	69,0000000000000	15,27038748914640	14,63250168577210	2017_221	8	2017/08/09 00:00:00	11,985000	20,89167	16,1919440625000	702,6697283645832	488,583339
1,0	2017	221	NLU1010	NLU1	1,8	41	61	Utrecht	52,08666200	5,11364500	0	2,200000000000000	15,0217738699462	69,0000000000000	15,27038748914640	14,63250168577210	2017_221	8	2017/08/09 00:00:00	11,985000	20,89167	16,1919440625000	702,6697283645832	488,583339
1,0	2017	221	NLU1011	NLU1	3,6	40	55	Utrecht	52,08666200	5,11364500	0	2,200000000000000	15,0217738699462	69,0000000000000	15,27038748914640	14,63250168577210	2017_221	8	2017/08/09 00:00:00	11,985000	20,89167	16,1919440625000	702,6697283645832	488,583339
2,0	2017	221	NLU1012	NLU1	3,3	24	66	Utrecht	52,08666200	5,11364500	0	2,200000000000000	15,0217738699462	69,0000000000000	15,27038748914640	14,63250168577210	2017_221	8	2017/08/09 00:00:00	11,985000	20,89167	16,1919440625000	702,6697283645832	488,583339
1,0	2017	221	NLU1013	NLU1	1,5	4	35	Utrecht	52,08666200	5,11364500	0	2,200000000000000	15,0217738699462	69,0000000000000	15,27038748914640	14,63250168577210	2017_221	8	2017/08/09 00:00:00	11,985000	20,89167	16,1919440625000	702,6697283645832	488,583339
1,0	2017	221	NLU1014	NLU1	3,8	46	49	Utrecht	52,08666200	5,11364500	0	2,200000000000000	15,0217738699462	69,0000000000000	15,27038748914640	14,63250168577210	2017_221	8	2017/08/09 00:00:00	11,985000	20,89167	16,1919440625000	702,6697283645832	488,583339
1,5	2017	221	CZP1001	CZP1	1,8	20	43	Prague	50,02272000	14,63161300	320	-1,400000000000000	16,2576351875796	23,2737246315790	25,43927830739160	12,63843648208470	2017_221	8	2017/08/09 00:00:00	11,985000	20,89167	16,1919440625000	702,6697283645832	488,583339
0,5	2017	221	CZP1002	CZP1	1,6	15	50	Prague	50,02272000	14,63161300	320	-1,400000000000000	16,2576351875796	23,2737246315790	25,43927830739160	12,63843648208470	2017_221	8	2017/08/09 00:00:00	11,985000	20,89167	16,1919440625000	702,6697283645832	488,583339
1,0	2017	221	CZP1003	CZP1	2,3	24	38	Prague	50,02272000	14,63161300	320	-1,400000000000000	16,2576351875796	23,2737246315790	25,43927830739160	12,63843648208470	2017_221	8	2017/08/09 00:00:00	11,985000	20,89167	16,1919440625000	702,6697283645832	488,583339
0,5	2017	221	CZP1004	CZP1	2,2	3	33	Prague	50,02272000	14,63161300	320	-1,400000000000000	16,2576351875796	23,2737246315790	25,43927830739160	12,63843648208470	2017_221	8	2017/08/09 00:00:00	11,985000	20,89167	16,1919440625000	702,6697283645832	488,583339
1,0	2017	221	CZP1005	CZP1	2,2	6	43	Prague	50,02272000	14,63161300	320	-1,400000000000000	16,2576351875796	23,2737246315790	25,43927830739160	12,63843648208470	2017_221	8	2017/08/09 00:00:00	11,985000	20,89167	16,1919440625000	702,6697283645832	488,583339
1,5	2017	221	CZP1008	CZP1	1,8	29	65	Prague	50,02272000	14,63161300	320	-1,400000000000000	16,2576351875796	23,2737246315790	25,43927830739160	12,63843648208470	2017_221	8	2017/08/09 00:00:00	11,985000	20,89167	16,1919440625000	702,6697283645832	488,583339
1,5	2017	221	CZP1009	CZP1	1,8	19	59	Prague	50,02272000	14,63161300	320	-1,400000000000000	16,2576351875796	23,2737246315790	25,43927830739160	12,63843648208470	2017_221	8	2017/08/09 00:00:00	11,985000	20,89167	16,1919440625000	702,6697283645832	488,583339
0,5	2017	221	CZP1010	CZP1	1,8	20	64	Prague	50,02272000	14,63161300	320	-1,400000000000000	16,2576351875796	23,2737246315790	25,43927830739160	12,63843648208470	2017_221	8	2017/08/09 00:00:00	11,985000	20,89167	16,1919440625000	702,6697283645832	488,583339
1,0	2017	221	CZP1012	CZP1	1,6	24	53	Prague	50,02272000	14,63161300	320	-1,400000000000000	16,2576351875796	23,2737246315790	25,43927830739160	12,63843648208470	2017_221	8	2017/08/09 00:00:00	11,985000	20,89167	16,1919440625000	702,6697283645832	488,583339
1,0	2017	221	CZP1013	CZP1	2,8	18	49	Prague	50,02272000	14,63161300	320	-1,400000000000000	16,2576351875796	23,2737246315790	25,43927830739160	12,63843648208470	2017_221	8	2017/08/09 00:00:00	11,985000	20,89167	16,1919440625000	702,6697283645832	488,583339
1,5	2017	221	CZP1014	CZP1	2,9	10	47	Prague	50,02272000	14,63161300	320	-1,400000000000000	16,2576351875796	23,2737246315790	25,43927830739160	12,63843648208470	2017_221	8	2017/08/09 00:00:00	11,985000	20,89167	16,1919440625000	702,6697283645832	488,583339
1,0	2017	221	FRA3001	FRA3	2,4	27	39	Avignon (Le Thor)	43,93567100	5,00633800	51	4,971953359706970	19,9000000000000	50,0000000000000	9,69590856241644	13,35363996344810	2017_221	8	2017/08/09 00:00:00	11,985000	20,89167	16,1919440625000	702,6697283645832	488,583339
0,5	2017	221	FRA3002	FRA3	4,6	26	35	Avignon (Le Thor)	43,93567100	5,00633800	51	4,971953359706970	19,9000000000000	50,0000000000000	9,69590856241644	13,35363996344810	2017_221	8	2017/08/09 00:00:00	11,985000	20,89167	16,1919440625000	702,6697283645832	488,583339
1,0	2017	221	FRA3003	FRA3	3,7	9	33	Avignon (Le Thor)	43,93567100	5,00633800	51	4,971953359706970	19,9000000000000	50,0000000000000	9,69590856241644	13,35363996344810	2017_221	8	2017/08/09 00:00:00	11,985000	20,89167	16,1919440625000	702,6697283645832	488,583339
1,0	2017	221	FRA3004	FRA3	3,3	16	30	Avignon (Le Thor)	43,93567100	5,00633800	51	4,971953359706970	19,9000000000000	50,0000000000000	9,69590856241644	13,35363996344810	2017_221	8	2017/08/09 00:00:00	11,985000	20,89167	16,1919440625000	702,6697283645832	488,583339
1,0	2017	221	FRA3005	FRA3	3,1	11	46	Avignon (Le Thor)	43,93567100	5,00633800	51	4,971953359706970	19,9000000000000	50,0000000000000	9,69590856241644	13,35363996344810	2017_221	8	2017/08/09 00:00:00	11,985000	20,89167	16,1919440625000	702,6697283645832	488,583339
1,5	2017	221	FRA3006	FRA3	5,1	25	38	Avignon (Le Thor)	43,93567100	5,00633800	51	4,971953359706970	19,9000000000000	50,0000000000000	9,69590856241644	13,35363996344810	2017_221	8	2017/08/09 00:00:00	11,985000	20,89167	16,1919440625000	702,6697283645832	488,583339
0,5	2017	221	FRA3007	FRA3	2,4	19	30	Avignon (Le Thor)	43,93567100	5,00633800	51	4,971953359706970	19,9000000000000	50,0000000000000	9,69590856241644	13,35363996344810	2017_221	8	2017/08/09 00:00:00	11,985000	20,89167	16,1919440625000	702,6697283645832	488,583339
0,5	2017	221	FRA3008	FRA3	5,9	29	45	Avignon (Le Thor)	43,93567100	5,00633800	51	4,971953359706970	19,9000000000000	50,0000000000000	9,69590856241644	13,35363996344810	2017_221	8	2017/08/09 00:00:00	11,985000	20,89167	16,1919440625000	702,6697283645832	488,583339
1,0	2017	221	FRA3009	FRA3	3,2	27	40	Avignon (Le Thor)	43,93567100	5,00633800	51	4,971953359706970	19,9000000000000	50,0000000000000	9,69590856241644	13,35363996344810	2017_221	8	2017/08/09 00:00:00	11,985000	20,89167	16,1919440625000	702,6697283645832	488,583339
1,5	2017	221	FRA3010	FRA3	3,3	31	41	Avignon (Le Thor)	43,93567100	5,00633800	51	4,971953359706970	19,9000000000000	50,0000000000000	9,69590856241644	13,35363996344810	2017_221	8	2017/08/09 00:00:00	11,985000	20,89167	16,1919440625000	702,6697283645832	488,583339
1,0	2017	221	FRA3011	FRA3	3,3	27	42	Avignon (Le Thor)	43,93567100	5,00633800	51	4,971953359706970	19,9000000000000	50,0000000000000	9,69590856241644	13,35363996344810	2017_221	8	2017/08/09 00:00:00	11,985000	20,89167	16,1919440625000	702,6697283645832	488,583339
0,5	2017	221	FRA3013	FRA3	2,5	26	38	Avignon (Le Thor)	43,93567100	5,00633800	51	4,971953359706970	19,9000000000000	50,0000000000000	9,69590856241644	13,35363996344810	2017_221	8	2017/08/09 00:00:00	11,985000	20,89167	16,1919440625000	702,6697283645832	488,583339
1,0	2017	221	FRA3014	FRA3	5,2	24	34	Avignon (Le Thor)	43,93567100	5,00633800	51	4,971953359706970	19,9000000000000	50,0000000000000	9,69590856241644	13,35363996344810	2017_221	8	2017/08/09 00:00:00	11,985000	20,89167	16,1919440625000	702,6697283645832	488,583339
0,5	2017	221	CZP2002	CZP2	2,1	23	56	Prague	50,02272000	14,63161300	320	-1,400000000000000	16,2576351875796	23,2737246315790	25,43927830739160	12,04764605785590	2017_221	8	2017/08/09 00:00:00	11,985000	20,89167	16,1919440625000	702,6697283645832	488,583339
1,0	2017	221	CZP2003	CZP2	1,2	12	41	Prague	50,02272000	14,63161300	320	-1,400000000000000	16,2576351875796	23,2737246315790	25,43927830739160	12,04764605785590	2017_221	8	2017/08/09 00:00:00	11,985000	20,89167	16,1919440625000	702,6697283645832	488,583339
0,5	2017	221	CZP2004	CZP2	1,2	31	62	Prague	50,02272000	14,63161300	320	-1,400000000000000	16,2576351875796	23,2737246315790	25,43927830739160	12,04764605785590	2017_221	8	2017/08/09 00:00:00	11,985000	20,89167	16,1919440625000	702,6697283645832	488,583339
1,0	2017	221	CZP2005	CZP2	2,5	24	81	Prague	50,02272000	14,63161300	320	-1,400000000000000	16,2576351875796	23,2737246315790	25,43927830739160	12,04764605785590	2017_221	8	2017/08/09 00:00:00	11,985000	20,89167	16,1919440625000	702,6697283645832	488,583339
1,0	2017	221	CZP2006	CZP2	1,5	21	45	Prague	50,02272000	14,63161300	320	-1,400000000000000	16,2576351875796	23,2737246315790	25,43927830739160	12,04764605785590	2017_221	8	2017/08/09 00:00:00	11,985000	20,89167	16,1919440625000	702,6697283645832	488,583339
0,5	2017	221	CZP2007	CZP2	1,6	32	56	Prague	50,02272000	14,63161300	320	-1,400000000000000	16,2576351875796	23,2737246315790	25,43927830739160	12,04764605785590	2017_221	8	2017/08/09 00:00:00	11,985000	20,89167	16,1919440625000	702,6697283645832	488,583339
1,0	2017	221	CZP2008	CZP2	1,6	34	51	Prague	50,02272000	14,63161300	320	-1,400000000000000	16,2576351875796	23,2737246315790	25,43927830739160	12,04764605785590	2017_221	8	2017/08/09 00:00:00	11,985000	20,89167	16,1919440625000	702,6697283645832	488,583339
0,5	2017	221	CZP2009	CZP2	2,6	32	52	Prague	50,02272000	14,63161300	320	-1,400000000000000	16,2576351875796	23,2737246315790	25,43927830739160	12,04764605785590	2017_221	8	2017/08/09 00:00:00	11,985000	20,89167	16,1919440625000	702,6697283645832	488,583339
0,5	2017	221	CZP2010	CZP2	1,6	37	60	Prague	50,02272000	14,63161300	320	-1,400000000000000	16,2576351875796	23,2737246315790	25,43927830739160	12,04764605785590	2017_221	8	2017/08/09 00:00:00	11,985000	20,89167	16,1919440625000	702,6697283645832	488,583339
1,0	2017	221	CZP2011	CZP2	1,5	36	58	Prague	50,02272000	14,63161300	320	-1,400000000000000	16,2576351875796	23,2737246315790	25,43927830739160	12,04764605785590	2017_221	8	2017/08/09 00:00:00	11,985000	20,89167	16,1919440625000	702,6697283645832	488,583339
0,5	2017	221	CZP2012	CZP2	1,5	27	42	Prague	50,02272000	14,63161300	320	-1,400000000000000	16,2576351875796	23,2737246315790	25,43927830739160	12,04764605785590	2017_221	8	2017/08/09 00:00:00	11,985000	20,89167	16,1919440625000	702,6697283645832	488,583339
1,0	2017	221	NLU3001	NLU3	3,3	14	45	Utrecht	52,08408800	5,12807400	0	2,200000000000000	15,0335430205578	69,0000000000000	15,30680321239490	13,70488661769400	2017_221	8	2017/08/09 00:00:00	11,985000	20,89167	16,1919440625000	702,6697283645832	488,583339
1,5	2017	221	NLU3002	NLU3	6,1	43	36	Utrecht	52,08408800	5,12807400	0	2,200000000000000	15,0335430205578	69,0000000000000	15,30680321239490	13,70488661769400	2017_221	8	2017/08/09 00:00:00	11,985000	20,89167	16,1919440625000	702,6697283645832	488,583339
1,0	2017	221	NLU3003	NLU3	4,9	39	33	Utrecht	52,08408800	5,12807400	0	2,200000000000000	15,0335430205578	69,0000000000000	15,30680321239490	13,70488661769400	2017_221	8	2017/08/09 00:00:00	11,985000	20,89167	16,1919440625000	702,6697283645832	488,583339
1,0	2017	221	NLU3004	NLU3	5,2	43	33	Utrecht	52,08408800	5,12807400	0	2,200000000000000	15,0335430205578	69,0000000000000	15,30680321239490	13,70488661769400	2017_221	8	2017/08/09 00:00:00	11,985000	20,89167	16,1919440625000	702,6697283645832	488,583339
1,0	2017	221	NLU3005	NLU3	1,4	39	26	Utrecht	52,08408800	5,12807400	0	2,200000000000000	15,0335430205578	69,0000000000000	15,30680321239490	13,70488661769400	2017_221	8	2017/08/09 00:00:00	11,985000	20,89167	16,1919440625000	702,6697283645832	488,583339
1,0	2017	221	NLU3006	NLU3	3,0	13	44	Utrecht	52,08408800	5,12807400	0	2,200000000000000	15,0335430205578	69,0000000000000	15,30680321239490	13,70488661769400	2017_221	8	2017/08/09 00:00:00	11,985000	20,89167	16,1919440625000	702,6697283645832	488,583339
1,0	2017	221	NLU3007	NLU3	3,2	32	29	Utrecht	52,08408800	5,12807400	0	2,200000000000000	15,0335430205578	69,0000000000000	15,30680321239490	13,70488661769400	2017_221	8	2017/08/09 00:00:00	11,985000	20,89167	16,1919440625000	702,6697283645832	488,583339
1,0	2017	221	NLU3008	NLU3	3,6	25	23	Utrecht	52,08408800	5,12807400	0	2,200000000000000	15,0335430205578	69,0000000000000	15,30680321239490	13,70488661769400	2017_221	8	2017/08/09 00:00:00	11,985000	20,89167	16,1919440625000	702,6697283645832	488,583339
2,0	2017	221	NLU3009	NLU3	4,9	34	37	Utrecht	52,08408800	5,12807400	0	2,200000000000000	15,0335430205578	69,0000000000000	15,30680321239490	13,70488661769400	2017_221	8	2017/08/09 00:00:00	11,985000	20,89167	16,1919440625000	702,6697283645832	488,583339
1,5	2017	221	NLU3010	NLU3	2,5	29	48	Utrecht	52,08408800	5,12807400	0	2,200000000000000	15,0335430205578	69,0000000000000	15,30680321239490	13,70488661769400	2017_221	8	2017/08/09 00:00:00	11,985000	20,89167	16,1919440625000	702,6697283645832	488,583339
1,0	2017	221	NLU3011	NLU3	3,5	31	51	Utrecht	52,08408800	5,12807400	0	2,200000000000000	15,0335430205578	69,0000000000000	15,30680321239490	13,70488661769400	2017_221	8	2017/08/09 00:00:00	11,985000	20,89167	16,1919440625000	702,6697283645832	488,583339
1,0	2017	221	NLU3012	NLU3	4,0	27	44	Utrecht	52,08408800	5,12807400	0	2,200000000000000	15,0335430205578	69,0000000000000	15,30680321239490	13,70488661769400	2017_221	8	2017/08/09 00:00:00	11,985000	20,89167	16,1919440625000	702,6697283645832	488,583339
1,0	2017	221	NLU3013	NLU3	3,6	39	22	Utrecht	52,08408800	5,12807400	0	2,200000000000000	15,0335430205578	69,0000000000000	15,30680321239490	13,70488661769400	2017_221	8	2017/08/09 00:00:00	11,985000	20,89167	16,1919440625000	702,6697283645832	488,583339
1,0	2017	221	NLU3014	NLU3	4,0	29	48	Utrecht	52,08408800	5,12807400	0	2,200000000000000	15,0335430205578	69,0000000000000	15,30680321239490	13,70488661769400	2017_221	8	2017/08/09 00:00:00	11,985000	20,89167	16,1919440625000	702,6697283645832	488,583339
1,5	2017	221	FRL3001	FRL3	3,1	23	38	Loiret (Ardon)	47,78315000	1,87185280	106	3,038303350559810	16,9000000000000	56,0000000000000	13,11604460121110	13,40171463563990	2017_221	8	2017/08/09 00:00:00	11,985000	20,89167	16,1919440625000	702,6697283645832	488,583339
2,0	2017	221	FRL3002	FRL3	3,5	11	47	Loiret (Ardon)	47,78315000	1,87185280	106	3,038303350559810	16,9000000000000	56,0000000000000	13,11604460121110	13,40171463563990	2017_221	8	2017/08/09 00:00:00	11,985000	20,89167	16,1919440625000	702,6697283645832	488,583339
2,0	2017	221	FRL3003	FRL3	3,0	13	33	Loiret (Ardon)	47,78315000	1,87185280	106	3,038303350559810	16,9000000000000	56,0000000000000	13,11604460121110	13,40171463563990	2017_221	8	2017/08/09 00:00:00	11,985000	20,89167	16,1919440625000	702,6697283645832	488,583339
1,0	2017	221	FRL3004	FRL3	3,8	8	26	Loiret (Ardon)	47,78315000	1,87185280	106	3,038303350559810	16,9000000000000	56,0000000000000	13,11604460121110	13,40171463563990	2017_221	8	2017/08/09 00:00:00	11,985000	20,89167	16,1919440625000	702,6697283645832	488,583339
1,0	2017	221	FRL3005	FRL3	3,0	14	47	Loiret (Ardon)	47,78315000	1,87185280	106	3,038303350559810	16,9000000000000	56,0000000000000	13,11604460121110	13,40171463563990	2017_221	8	2017/08/09 00:00:00	11,985000	20,89167	16,1919440625000	702,6697283645832	488,583339
1,0	2017	221	FRL3006	FRL3	3,0	12	59	Loiret (Ardon)	47,78315000	1,87185280	106	3,038303350559810	16,9000000000000	56,0000000000000	13,11604460121110	13,40171463563990	2017_221	8	2017/08/09 00:00:00	11,985000	20,89167	16,1919440625000	702,6697283645832	488,583339
1,0	2017	221	FRL3007	FRL3	3,2	31	51	Loiret (Ardon)	47,78315000	1,87185280	106	3,038303350559810	16,9000000000000	56,0000000000000	13,11604460121110	13,40171463563990	2017_221	8	2017/08/09 00:00:00	11,985000	20,89167	16,1919440625000	702,6697283645832	488,583339
1,5	2017	221	FRL3008	FRL3	3,4	31	41	Loiret (Ardon)	47,78315000	1,87185280	106	3,038303350559810	16,9000000000000	56,0000000000000	13,11604460121110	13,40171463563990	2017_221	8	2017/08/09 00:00:00	11,985000	20,89167	16,1919440625000	702,6697283645832	488,583339
1,0	2017	221	FRL3009	FRL3	5,7	27	39	Loiret (Ardon)	47,78315000	1,87185280	106	3,038303350559810	16,9000000000000	56,0000000000000	13,11604460121110	13,40171463563990	2017_221	8	2017/08/09 00:00:00	11,985000	20,89167	16,1919440625000	702,6697283645832	488,583339
1,0	2017	221	FRL3010	FRL3	3,3	32	32	Loiret (Ardon)	47,78315000	1,87185280	106	3,038303350559810	16,9000000000000	56,0000000000000	13,11604460121110	13,40171463563990	2017_221	8	2017/08/09 00:00:00	11,985000	20,89167	16,1919440625000	702,6697283645832	488,583339
1,0	2017	221	FRL3011	FRL3	5,3	34	41	Loiret (Ardon)	47,78315000	1,87185280	106	3,038303350559810	16,9000000000000	56,0000000000000	13,11604460121110	13,40171463563990	2017_221	8	2017/08/09 00:00:00	11,985000	20,89167	16,1919440625000	702,6697283645832	488,583339
1,0	2017	221	FRL3012	FRL3	3,3	30	35	Loiret (Ardon)	47,78315000	1,87185280	106	3,038303350559810	16,9000000000000	56,0000000000000	13,11604460121110	13,40171463563990	2017_221	8	2017/08/09 00:00:00	11,985000	20,89167	16,1919440625000	702,6697283645832	488,583339
1,0	2017	221	FRL3013	FRL3	3,5	26	39	Loiret (Ardon)	47,78315000	1,87185280	106	3,038303350559810	16,9000000000000	56,0000000000000	13,11604460121110	13,40171463563990	2017_221	8	2017/08/09 00:00:00	11,985000	20,89167	16,1919440625000	702,6697283645832	488,583339
1,5	2017	221	FRL3014	FRL3	3,0	32	45	Loiret (Ardon)	47,78315000	1,87185280	106	3,038303350559810	16,9000000000000	56,0000000000000	13,11604460121110	13,40171463563990	2017_221	8	2017/08/09 00:00:00	11,985000	20,89167	16,1919440625000	702,6697283645832	488,583339
3,0	2017	221	HRZ2001	HRZ2	20,7	31	41	Zagreb	45,80833000	15,98834100	121	-0,200000000000000	19,1399101348592	55,0000000000000	23,23896052920910	8,61363636363636	2017_221	8	2017/08/09 00:00:00	11,985000	20,89167	16,1919440625000	702,6697283645832	488,583339
2,5	2017	221	HRZ2004	HRZ2	21,7	25	NA	Zagreb	45,80833000	15,98834100	121	-0,200000000000000	19,1399101348592	55,0000000000000	23,23896052920910	8,61363636363636	2017_221	8	2017/08/09 00:00:00	11,985000	20,89167	16,1919440625000	702,6697283645832	488,583339
2,5	2017	221	HRZ2005	HRZ2	31,7	40	9	Zagreb	45,80833000	15,98834100	121	-0,200000000000000	19,1399101348592	55,0000000000000	23,23896052920910	8,61363636363636	2017_221	8	2017/08/09 00:00:00	11,985000	20,89167	16,1919440625000	702,6697283645832	488,583339
1,5	2017	221	HRZ2006	HRZ2	14,7	11	NA	Zagreb	45,80833000	15,98834100	121	-0,200000000000000	19,1399101348592	55,0000000000000	23,23896052920910	8,61363636363636	2017_221	8	2017/08/09 00:00:00	11,985000	20,89167	16,1919440625000	702,6697283645832	488,583339
2,0	2017	221	HRZ2008	HRZ2	20,0	39	55	Zagreb	45,80833000	15,98834100	121	-0,200000000000000	19,1399101348592	55,0000000000000	23,23896052920910	8,61363636363636	2017_221	8	2017/08/09 00:00:00	11,985000	20,89167	16,1919440625000	702,6697283645832	488,583339
2,0	2017	221	HRZ2009	HRZ2	41,4	40	32	Zagreb	45,80833000	15,98834100	121	-0,200000000000000	19,1399101348592	55,0000000000000	23,23896052920910	8,61363636363636	2017_221	8	2017/08/09 00:00:00	11,985000	20,89167	16,1919440625000	702,6697283645832	488,583339
1,5	2017	221	HRZ2010	HRZ2	27,9	16	13	Zagreb	45,80833000	15,98834100	121	-0,200000000000000	19,1399101348592	55,0000000000000	23,23896052920910	8,61363636363636	2017_221	8	2017/08/09 00:00:00	11,985000	20,89167	16,1919440625000	702,6697283645832	488,583339
2,0	2017	221	HRZ2012	HRZ2	17,6	40	48	Zagreb	45,80833000	15,98834100	121	-0,200000000000000	19,1399101348592	55,0000000000000	23,23896052920910	8,61363636363636	2017_221	8	2017/08/09 00:00:00	11,985000	20,89167	16,1919440625000	702,6697283645832	488,583339
2,0	2017	221	HRZ2013	HRZ2	16,8	36	56	Zagreb	45,80833000	15,98834100	121	-0,200000000000000	19,1399101348592	55,0000000000000	23,23896052920910	8,61363636363636	2017_221	8	2017/08/09 00:00:00	11,985000	20,89167	16,1919440625000	702,6697283645832	488,583339
0,5	2017	221	FRL2001	FRL2	1,9	43	39	Loiret (Ardon)	47,77898330	1,87062220	107	3,049888162538870	16,9000000000000	56,0000000000000	13,11441316719600	14,29088515959200	2017_221	8	2017/08/09 00:00:00	11,985000	20,89167	16,1919440625000	702,6697283645832	488,583339
1,0	2017	221	FRL2002	FRL2	2,0	33	44	Loiret (Ardon)	47,77898330	1,87062220	107	3,049888162538870	16,9000000000000	56,0000000000000	13,11441316719600	14,29088515959200	2017_221	8	2017/08/09 00:00:00	11,985000	20,89167	16,1919440625000	702,6697283645832	488,583339
0,5	2017	221	FRL2003	FRL2	2,3	21	42	Loiret (Ardon)	47,77898330	1,87062220	107	3,049888162538870	16,9000000000000	56,0000000000000	13,11441316719600	14,29088515959200	2017_221	8	2017/08/09 00:00:00	11,985000	20,89167	16,1919440625000	702,6697283645832	488,583339
1,0	2017	221	FRL2004	FRL2	2,3	8	49	Loiret (Ardon)	47,77898330	1,87062220	107	3,049888162538870	16,9000000000000	56,0000000000000	13,11441316719600	14,29088515959200	2017_221	8	2017/08/09 00:00:00	11,985000	20,89167	16,1919440625000	702,6697283645832	488,583339
0,5	2017	221	FRL2005	FRL2	2,6	29	49	Loiret (Ardon)	47,77898330	1,87062220	107	3,049888162538870	16,9000000000000	56,0000000000000	13,11441316719600	14,29088515959200	2017_221	8	2017/08/09 00:00:00	11,985000	20,89167	16,1919440625000	702,6697283645832	488,583339
1,0	2017	221	FRL2006	FRL2	2,5	14	41	Loiret (Ardon)	47,77898330	1,87062220	107	3,049888162538870	16,9000000000000	56,0000000000000	13,11441316719600	14,29088515959200	2017_221	8	2017/08/09 00:00:00	11,985000	20,89167	16,1919440625000	702,6697283645832	488,583339
0,5	2017	221	FRL2007	FRL2	2,9	9	48	Loiret (Ardon)	47,77898330	1,87062220	107	3,049888162538870	16,9000000000000	56,0000000000000	13,11441316719600	14,29088515959200	2017_221	8	2017/08/09 00:00:00	11,985000	20,89167	16,1919440625000	702,6697283645832	488,583339
1,0	2017	221	FRL2008	FRL2	3,0	36	48	Loiret (Ardon)	47,77898330	1,87062220	107	3,049888162538870	16,9000000000000	56,0000000000000	13,11441316719600	14,29088515959200	2017_221	8	2017/08/09 00:00:00	11,985000	20,89167	16,1919440625000	702,6697283645832	488,583339
1,0	2017	221	FRL2009	FRL2	2,6	28	41	Loiret (Ardon)	47,77898330	1,87062220	107	3,049888162538870	16,9000000000000	56,0000000000000	13,11441316719600	14,29088515959200	2017_221	8	2017/08/09 00:00:00	11,985000	20,89167	16,1919440625000	702,6697283645832	488,583339
0,5	2017	221	FRL2010	FRL2	2,0	25	54	Loiret (Ardon)	47,77898330	1,87062220	107	3,049888162538870	16,9000000000000	56,0000000000000	13,11441316719600	14,29088515959200	2017_221	8	2017/08/09 00:00:00	11,985000	20,89167	16,1919440625000	702,6697283645832	488,583339
0,5	2017	221	FRL2011	FRL2	3,5	21	64	Loiret (Ardon)	47,77898330	1,87062220	107	3,049888162538870	16,9000000000000	56,0000000000000	13,11441316719600	14,29088515959200	2017_221	8	2017/08/09 00:00:00	11,985000	20,89167	16,1919440625000	702,6697283645832	488,583339
0,5	2017	221	FRL2012	FRL2	2,3	28	24	Loiret (Ardon)	47,77898330	1,87062220	107	3,049888162538870	16,9000000000000	56,0000000000000	13,11441316719600	14,29088515959200	2017_221	8	2017/08/09 00:00:00	11,985000	20,89167	16,1919440625000	702,6697283645832	488,583339
1,0	2017	221	FRL2013	FRL2	2,2	14	68	Loiret (Ardon)	47,77898330	1,87062220	107	3,049888162538870	16,9000000000000	56,0000000000000	13,11441316719600	14,29088515959200	2017_221	8	2017/08/09 00:00:00	11,985000	20,89167	16,1919440625000	702,6697283645832	488,583339
0,5	2017	221	FRL2014	FRL2	2,9	22	66	Loiret (Ardon)	47,77898330	1,87062220	107	3,049888162538870	16,9000000000000	56,0000000000000	13,11441316719600	14,29088515959200	2017_221	8	2017/08/09 00:00:00	11,985000	20,89167	16,1919440625000	702,6697283645832	488,583339
2,0	2017	221	ITS1002	ITS1	12,5	35	49	Salermo	40,75150000	14,77465000	204	8,017996155606410	20,6000000000000	101,0344046012370	8,49714635313253	10,29754820280890	2017_221	8	2017/08/09 00:00:00	11,985000	20,89167	16,1919440625000	702,6697283645832	488,583339
1,0	2017	221	ITS1003	ITS1	5,8	22	40	Salermo	40,75150000	14,77465000	204	8,017996155606410	20,6000000000000	101,0344046012370	8,49714635313253	10,29754820280890	2017_221	8	2017/08/09 00:00:00	11,985000	20,89167	16,1919440625000	702,6697283645832	488,583339
1,5	2017	221	ITS1004	ITS1	11,6	41	46	Salermo	40,75150000	14,77465000	204	8,017996155606410	20,6000000000000	101,0344046012370	8,49714635313253	10,29754820280890	2017_221	8	2017/08/09 00:00:00	11,985000	20,89167	16,1919440625000	702,6697283645832	488,583339
1,0	2017	221	ITS1005	ITS1	6,0	38	35	Salermo	40,75150000	14,77465000	204	8,017996155606410	20,6000000000000	101,0344046012370	8,49714635313253	10,29754820280890	2017_221	8	2017/08/09 00:00:00	11,985000	20,89167	16,1919440625000	702,6697283645832	488,583339
1,0	2017	221	ITS1006	ITS1	6,9	15	55	Salermo	40,75150000	14,77465000	204	8,017996155606410	20,6000000000000	101,0344046012370	8,49714635313253	10,29754820280890	2017_221	8	2017/08/09 00:00:00	11,985000	20,89167	16,1919440625000	702,6697283645832	488,583339
1,5	2017	221	ITS1007	ITS1	7,0	25	56	Salermo	40,75150000	14,77465000	204	8,017996155606410	20,6000000000000	101,0344046012370	8,49714635313253	10,29754820280890	2017_221	8	2017/08/09 00:00:00	11,985000	20,89167	16,1919440625000	702,6697283645832	488,583339
1,0	2017	221	ITS1008	ITS1	7,3	30	40	Salermo	40,75150000	14,77465000	204	8,017996155606410	20,6000000000000	101,0344046012370	8,49714635313253	10,29754820280890	2017_221	8	2017/08/09 00:00:00	11,985000	20,89167	16,1919440625000	702,6697283645832	488,583339
1,5	2017	221	ITS1009	ITS1	7,6	39	55	Salermo	40,75150000	14,77465000	204	8,017996155606410	20,6000000000000	101,0344046012370	8,49714635313253	10,29754820280890	2017_221	8	2017/08/09 00:00:00	11,985000	20,89167	16,1919440625000	702,6697283645832	488,583339
0,5	2017	221	ITS1010	ITS1	8,1	23	31	Salermo	40,75150000	14,77465000	204	8,017996155606410	20,6000000000000	101,0344046012370	8,49714635313253	10,29754820280890	2017_221	8	2017/08/09 00:00:00	11,985000	20,89167	16,1919440625000	702,6697283645832	488,583339
1,0	2017	221	ITS1011	ITS1	6,6	35	51	Salermo	40,75150000	14,77465000	204	8,017996155606410	20,6000000000000	101,0344046012370	8,49714635313253	10,29754820280890	2017_221	8	2017/08/09 00:00:00	11,985000	20,89167	16,1919440625000	702,6697283645832	488,583339
2,0	2017	221	ITS1013	ITS1	8,4	49	35	Salermo	40,75150000	14,77465000	204	8,017996155606410	20,6000000000000	101,0344046012370	8,49714635313253	10,29754820280890	2017_221	8	2017/08/09 00:00:00	11,985000	20,89167	16,1919440625000	702,6697283645832	488,583339
2,0	2017	221	ITS1014	ITS1	9,3	28	56	Salermo	40,75150000	14,77465000	204	8,017996155606410	20,6000000000000	101,0344046012370	8,49714635313253	10,29754820280890	2017_221	8	2017/08/09 00:00:00	11,985000	20,89167	16,1919440625000	702,6697283645832	488,583339
0,5	2017	221	FRA1001	FRA1	1,9	29	46	Avignon (Le Thor)	43,93567100	5,00633800	51	4,971953359706970	19,9000000000000	50,0000000000000	9,69590856241644	13,40944153039190	2017_221	8	2017/08/09 00:00:00	11,985000	20,89167	16,1919440625000	702,6697283645832	488,583339
0,5	2017	221	FRA1002	FRA1	1,5	34	47	Avignon (Le Thor)	43,93567100	5,00633800	51	4,971953359706970	19,9000000000000	50,0000000000000	9,69590856241644	13,40944153039190	2017_221	8	2017/08/09 00:00:00	11,985000	20,89167	16,1919440625000	702,6697283645832	488,583339
1,0	2017	221	FRA1003	FRA1	3,9	31	59	Avignon (Le Thor)	43,93567100	5,00633800	51	4,971953359706970	19,9000000000000	50,0000000000000	9,69590856241644	13,40944153039190	2017_221	8	2017/08/09 00:00:00	11,985000	20,89167	16,1919440625000	702,6697283645832	488,583339
1,0	2017	221	FRA1004	FRA1	2,4	8	37	Avignon (Le Thor)	43,93567100	5,00633800	51	4,971953359706970	19,9000000000000	50,0000000000000	9,69590856241644	13,40944153039190	2017_221	8	2017/08/09 00:00:00	11,985000	20,89167	16,1919440625000	702,6697283645832	488,583339
0,5	2017	221	FRA1005	FRA1	2,9	12	57	Avignon (Le Thor)	43,93567100	5,00633800	51	4,971953359706970	19,9000000000000	50,0000000000000	9,69590856241644	13,40944153039190	2017_221	8	2017/08/09 00:00:00	11,985000	20,89167	16,1919440625000	702,6697283645832	488,583339
1,0	2017	221	FRA1006	FRA1	2,3	22	32	Avignon (Le Thor)	43,93567100	5,00633800	51	4,971953359706970	19,9000000000000	50,0000000000000	9,69590856241644	13,40944153039190	2017_221	8	2017/08/09 00:00:00	11,985000	20,89167	16,1919440625000	702,6697283645832	488,583339
0,5	2017	221	FRA1007	FRA1	4,0	30	28	Avignon (Le Thor)	43,93567100	5,00633800	51	4,971953359706970	19,9000000000000	50,0000000000000	9,69590856241644	13,40944153039190	2017_221	8	2017/08/09 00:00:00	11,985000	20,89167	16,1919440625000	702,6697283645832	488,583339
0,5	2017	221	FRA1008	FRA1	4,1	31	55	Avignon (Le Thor)	43,93567100	5,00633800	51	4,971953359706970	19,9000000000000	50,0000000000000	9,69590856241644	13,40944153039190	2017_221	8	2017/08/09 00:00:00	11,985000	20,89167	16,1919440625000	702,6697283645832	488,583339
1,0	2017	221	FRA1009	FRA1	2,8	26	26	Avignon (Le Thor)	43,93567100	5,00633800	51	4,971953359706970	19,9000000000000	50,0000000000000	9,69590856241644	13,40944153039190	2017_221	8	2017/08/09 00:00:00	11,985000	20,89167	16,1919440625000	702,6697283645832	488,583339
0,5	2017	221	FRA1010	FRA1	2,5	19	42	Avignon (Le Thor)	43,93567100	5,00633800	51	4,971953359706970	19,9000000000000	50,0000000000000	9,69590856241644	13,40944153039190	2017_221	8	2017/08/09 00:00:00	11,985000	20,89167	16,1919440625000	702,6697283645832	488,583339
1,0	2017	221	FRA1011	FRA1	2,7	9	54	Avignon (Le Thor)	43,93567100	5,00633800	51	4,971953359706970	19,9000000000000	50,0000000000000	9,69590856241644	13,40944153039190	2017_221	8	2017/08/09 00:00:00	11,985000	20,89167	16,1919440625000	702,6697283645832	488,583339
0,5	2017	221	FRA1012	FRA1	2,5	6	47	Avignon (Le Thor)	43,93567100	5,00633800	51	4,971953359706970	19,9000000000000	50,0000000000000	9,69590856241644	13,40944153039190	2017_221	8	2017/08/09 00:00:00	11,985000	20,89167	16,1919440625000	702,6697283645832	488,583339
0,5	2017	221	FRA1013	FRA1	2,3	34	31	Avignon (Le Thor)	43,93567100	5,00633800	51	4,971953359706970	19,9000000000000	50,0000000000000	9,69590856241644	13,40944153039190	2017_221	8	2017/08/09 00:00:00	11,985000	20,89167	16,1919440625000	702,6697283645832	488,583339
0,5	2017	221	FRA1014	FRA1	2,6	38	54	Avignon (Le Thor)	43,93567100	5,00633800	51	4,971953359706970	19,9000000000000	50,0000000000000	9,69590856241644	13,40944153039190	2017_221	8	2017/08/09 00:00:00	11,985000	20,89167	16,1919440625000	702,6697283645832	488,583339
1,0	2017	221	BEA2001	BEA2	6,1	47	43	Adinkerke	51,07387000	2,59241000	0	3,412356180352130	15,1000000000000	55,0000000000000	13,38887567923330	11,71951886276650	2017_221	8	2017/08/09 00:00:00	11,985000	20,89167	16,1919440625000	702,6697283645832	488,583339
1,0	2017	221	BEA2002	BEA2	3,0	34	65	Adinkerke	51,07387000	2,59241000	0	3,412356180352130	15,1000000000000	55,0000000000000	13,38887567923330	11,71951886276650	2017_221	8	2017/08/09 00:00:00	11,985000	20,89167	16,1919440625000	702,6697283645832	488,583339
1,0	2017	221	BEA2003	BEA2	4,1	37	52	Adinkerke	51,07387000	2,59241000	0	3,412356180352130	15,1000000000000	55,0000000000000	13,38887567923330	11,71951886276650	2017_221	8	2017/08/09 00:00:00	11,985000	20,89167	16,1919440625000	702,6697283645832	488,583339
1,0	2017	221	BEA2004	BEA2	4,3	48	67	Adinkerke	51,07387000	2,59241000	0	3,412356180352130	15,1000000000000	55,0000000000000	13,38887567923330	11,71951886276650	2017_221	8	2017/08/09 00:00:00	11,985000	20,89167	16,1919440625000	702,6697283645832	488,583339
1,0	2017	221	BEA2005	BEA2	2,1	33	47	Adinkerke	51,07387000	2,59241000	0	3,412356180352130	15,1000000000000	55,0000000000000	13,38887567923330	11,71951886276650	2017_221	8	2017/08/09 00:00:00	11,985000	20,89167	16,1919440625000	702,6697283645832	488,583339
1,0	2017	221	BEA2007	BEA2	5,0	42	55	Adinkerke	51,07387000	2,59241000	0	3,412356180352130	15,1000000000000	55,0000000000000	13,38887567923330	11,71951886276650	2017_221	8	2017/08/09 00:00:00	11,985000	20,89167	16,1919440625000	702,6697283645832	488,583339
1,0	2017	221	BEA2008	BEA2	2,4	27	72	Adinkerke	51,07387000	2,59241000	0	3,412356180352130	15,1000000000000	55,0000000000000	13,38887567923330	11,71951886276650	2017_221	8	2017/08/09 00:00:00	11,985000	20,89167	16,1919440625000	702,6697283645832	488,583339
1,0	2017	221	BEA2009	BEA2	6,5	34	65	Adinkerke	51,07387000	2,59241000	0	3,412356180352130	15,1000000000000	55,0000000000000	13,38887567923330	11,71951886276650	2017_221	8	2017/08/09 00:00:00	11,985000	20,89167	16,1919440625000	702,6697283645832	488,583339
1,0	2017	221	BEA2010	BEA2	2,8	37	52	Adinkerke	51,07387000	2,59241000	0	3,412356180352130	15,1000000000000	55,0000000000000	13,38887567923330	11,71951886276650	2017_221	8	2017/08/09 00:00:00	11,985000	20,89167	16,1919440625000	702,6697283645832	488,583339
1,0	2017	221	BEA2011	BEA2	3,6	33	52	Adinkerke	51,07387000	2,59241000	0	3,412356180352130	15,1000000000000	55,0000000000000	13,38887567923330	11,71951886276650	2017_221	8	2017/08/09 00:00:00	11,985000	20,89167	16,1919440625000	702,6697283645832	488,583339
0,5	2017	221	BEA2012	BEA2	2,8	32	60	Adinkerke	51,07387000	2,59241000	0	3,412356180352130	15,1000000000000	55,0000000000000	13,38887567923330	11,71951886276650	2017_221	8	2017/08/09 00:00:00	11,985000	20,89167	16,1919440625000	702,6697283645832	488,583339
1,0	2017	221	BEA2013	BEA2	3,2	35	55	Adinkerke	51,07387000	2,59241000	0	3,412356180352130	15,1000000000000	55,0000000000000	13,38887567923330	11,71951886276650	2017_221	8	2017/08/09 00:00:00	11,985000	20,89167	16,1919440625000	702,6697283645832	488,583339
1,0	2017	221	BEA2014	BEA2	3,7	15	25	Adinkerke	51,07387000	2,59241000	0	3,412356180352130	15,1000000000000	55,0000000000000	13,38887567923330	11,71951886276650	2017_221	8	2017/08/09 00:00:00	11,985000	20,89167	16,1919440625000	702,6697283645832	488,583339
1,0	2017	221	UKD2001	UKD2	5,2	34	78	Dalkeith	55,89000000	-3,07050000	57	2,910800959254020	13,4000000000000	60,0000000000000	21,20546846717830	10,46448758908820	2017_221	8	2017/08/09 00:00:00	11,985000	20,89167	16,1919440625000	702,6697283645832	488,583339
1,0	2017	221	UKD2002	UKD2	6,2	52	69	Dalkeith	55,89000000	-3,07050000	57	2,910800959254020	13,4000000000000	60,0000000000000	21,20546846717830	10,46448758908820	2017_221	8	2017/08/09 00:00:00	11,985000	20,89167	16,1919440625000	702,6697283645832	488,583339
1,0	2017	221	UKD2003	UKD2	6,8	28	71	Dalkeith	55,89000000	-3,07050000	57	2,910800959254020	13,4000000000000	60,0000000000000	21,20546846717830	10,46448758908820	2017_221	8	2017/08/09 00:00:00	11,985000	20,89167	16,1919440625000	702,6697283645832	488,583339
1,5	2017	221	UKD2004	UKD2	3,0	16	64	Dalkeith	55,89000000	-3,07050000	57	2,910800959254020	13,4000000000000	60,0000000000000	21,20546846717830	10,46448758908820	2017_221	8	2017/08/09 00:00:00	11,985000	20,89167	16,1919440625000	702,6697283645832	488,583339
1,5	2017	221	UKD2005	UKD2	4,9	26	61	Dalkeith	55,89000000	-3,07050000	57	2,910800959254020	13,4000000000000	60,0000000000000	21,20546846717830	10,46448758908820	2017_221	8	2017/08/09 00:00:00	11,985000	20,89167	16,1919440625000	702,6697283645832	488,583339
1,0	2017	221	UKD2006	UKD2	3,0	34	60	Dalkeith	55,89000000	-3,07050000	57	2,910800959254020	13,4000000000000	60,0000000000000	21,20546846717830	10,46448758908820	2017_221	8	2017/08/09 00:00:00	11,985000	20,89167	16,1919440625000	702,6697283645832	488,583339
1,5	2017	221	UKD2009	UKD2	3,0	40	64	Dalkeith	55,89000000	-3,07050000	57	2,910800959254020	13,4000000000000	60,0000000000000	21,20546846717830	10,46448758908820	2017_221	8	2017/08/09 00:00:00	11,985000	20,89167	16,1919440625000	702,6697283645832	488,583339
1,5	2017	221	UKD2010	UKD2	4,9	41	70	Dalkeith	55,89000000	-3,07050000	57	2,910800959254020	13,4000000000000	60,0000000000000	21,20546846717830	10,46448758908820	2017_221	8	2017/08/09 00:00:00	11,985000	20,89167	16,1919440625000	702,6697283645832	488,583339
1,5	2017	221	UKD2011	UKD2	3,3	35	65	Dalkeith	55,89000000	-3,07050000	57	2,910800959254020	13,4000000000000	60,0000000000000	21,20546846717830	10,46448758908820	2017_221	8	2017/08/09 00:00:00	11,985000	20,89167	16,1919440625000	702,6697283645832	488,583339
2,0	2017	221	UKD2012	UKD2	11,2	25	64	Dalkeith	55,89000000	-3,07050000	57	2,910800959254020	13,4000000000000	60,0000000000000	21,20546846717830	10,46448758908820	2017_221	8	2017/08/09 00:00:00	11,985000	20,89167	16,1919440625000	702,6697283645832	488,583339
1,0	2017	221	UKD2013	UKD2	8,3	43	66	Dalkeith	55,89000000	-3,07050000	57	2,910800959254020	13,4000000000000	60,0000000000000	21,20546846717830	10,46448758908820	2017_221	8	2017/08/09 00:00:00	11,985000	20,89167	16,1919440625000	702,6697283645832	488,583339
1,5	2017	221	UKD2014	UKD2	11,0	42	67	Dalkeith	55,89000000	-3,07050000	57	2,910800959254020	13,4000000000000	60,0000000000000	21,20546846717830	10,46448758908820	2017_221	8	2017/08/09 00:00:00	11,985000	20,89167	16,1919440625000	702,6697283645832	488,583339
1,5	2017	221	FRZ2001	FRZ2	3,9	33	70	Zuydcote	51,06303000	2,48941000	1	3,611816889092150	15,1436384468865	55,0000000000000	13,28197480072090	15,83486914854400	2017_221	8	2017/08/09 00:00:00	11,985000	20,89167	16,1919440625000	702,6697283645832	488,583339
2,0	2017	221	FRZ2002	FRZ2	2,2	26	57	Zuydcote	51,06303000	2,48941000	1	3,611816889092150	15,1436384468865	55,0000000000000	13,28197480072090	15,83486914854400	2017_221	8	2017/08/09 00:00:00	11,985000	20,89167	16,1919440625000	702,6697283645832	488,583339
1,5	2017	221	FRZ2003	FRZ2	2,3	40	53	Zuydcote	51,06303000	2,48941000	1	3,611816889092150	15,1436384468865	55,0000000000000	13,28197480072090	15,83486914854400	2017_221	8	2017/08/09 00:00:00	11,985000	20,89167	16,1919440625000	702,6697283645832	488,583339
1,0	2017	221	FRZ2004	FRZ2	3,4	46	56	Zuydcote	51,06303000	2,48941000	1	3,611816889092150	15,1436384468865	55,0000000000000	13,28197480072090	15,83486914854400	2017_221	8	2017/08/09 00:00:00	11,985000	20,89167	16,1919440625000	702,6697283645832	488,583339
1,0	2017	221	FRZ2005	FRZ2	2,5	40	46	Zuydcote	51,06303000	2,48941000	1	3,611816889092150	15,1436384468865	55,0000000000000	13,28197480072090	15,83486914854400	2017_221	8	2017/08/09 00:00:00	11,985000	20,89167	16,1919440625000	702,6697283645832	488,583339
1,0	2017	221	FRZ2006	FRZ2	1,4	36	46	Zuydcote	51,06303000	2,48941000	1	3,611816889092150	15,1436384468865	55,0000000000000	13,28197480072090	15,83486914854400	2017_221	8	2017/08/09 00:00:00	11,985000	20,89167	16,1919440625000	702,6697283645832	488,583339
2,0	2017	221	FRZ2007	FRZ2	2,2	35	NA	Zuydcote	51,06303000	2,48941000	1	3,611816889092150	15,1436384468865	55,0000000000000	13,28197480072090	15,83486914854400	2017_221	8	2017/08/09 00:00:00	11,985000	20,89167	16,1919440625000	702,6697283645832	488,583339
1,5	2017	221	FRZ2008	FRZ2	2,2	22	50	Zuydcote	51,06303000	2,48941000	1	3,611816889092150	15,1436384468865	55,0000000000000	13,28197480072090	15,83486914854400	2017_221	8	2017/08/09 00:00:00	11,985000	20,89167	16,1919440625000	702,6697283645832	488,583339
1,5	2017	221	FRZ2009	FRZ2	2,4	33	49	Zuydcote	51,06303000	2,48941000	1	3,611816889092150	15,1436384468865	55,0000000000000	13,28197480072090	15,83486914854400	2017_221	8	2017/08/09 00:00:00	11,985000	20,89167	16,1919440625000	702,6697283645832	488,583339
1,5	2017	221	FRZ2010	FRZ2	2,4	42	29	Zuydcote	51,06303000	2,48941000	1	3,611816889092150	15,1436384468865	55,0000000000000	13,28197480072090	15,83486914854400	2017_221	8	2017/08/09 00:00:00	11,985000	20,89167	16,1919440625000	702,6697283645832	488,583339
1,0	2017	221	FRZ2011	FRZ2	3,7	36	51	Zuydcote	51,06303000	2,48941000	1	3,611816889092150	15,1436384468865	55,0000000000000	13,28197480072090	15,83486914854400	2017_221	8	2017/08/09 00:00:00	11,985000	20,89167	16,1919440625000	702,6697283645832	488,583339
1,0	2017	221	FRZ2012	FRZ2	1,5	30	35	Zuydcote	51,06303000	2,48941000	1	3,611816889092150	15,1436384468865	55,0000000000000	13,28197480072090	15,83486914854400	2017_221	8	2017/08/09 00:00:00	11,985000	20,89167	16,1919440625000	702,6697283645832	488,583339
1,0	2017	221	FRZ2013	FRZ2	2,4	32	49	Zuydcote	51,06303000	2,48941000	1	3,611816889092150	15,1436384468865	55,0000000000000	13,28197480072090	15,83486914854400	2017_221	8	2017/08/09 00:00:00	11,985000	20,89167	16,1919440625000	702,6697283645832	488,583339
1,0	2017	221	FRZ2014	FRZ2	3,8	34	54	Zuydcote	51,06303000	2,48941000	1	3,611816889092150	15,1436384468865	55,0000000000000	13,28197480072090	15,83486914854400	2017_221	8	2017/08/09 00:00:00	11,985000	20,89167	16,1919440625000	702,6697283645832	488,583339
2,0	2017	221	HRZ1001	HRZ1	14,7	22	92	Zagreb	45,80833000	15,98834100	121	-0,200000000000000	19,1399101348592	55,0000000000000	23,23896052920910	10,27853767719470	2017_221	8	2017/08/09 00:00:00	11,985000	20,89167	16,1919440625000	702,6697283645832	488,583339
2,0	2017	221	HRZ1002	HRZ1	27,3	14	50	Zagreb	45,80833000	15,98834100	121	-0,200000000000000	19,1399101348592	55,0000000000000	23,23896052920910	10,27853767719470	2017_221	8	2017/08/09 00:00:00	11,985000	20,89167	16,1919440625000	702,6697283645832	488,583339
1,0	2017	221	HRZ1003	HRZ1	16,0	38	27	Zagreb	45,80833000	15,98834100	121	-0,200000000000000	19,1399101348592	55,0000000000000	23,23896052920910	10,27853767719470	2017_221	8	2017/08/09 00:00:00	11,985000	20,89167	16,1919440625000	702,6697283645832	488,583339
2,0	2017	221	HRZ1005	HRZ1	38,5	38	41	Zagreb	45,80833000	15,98834100	121	-0,200000000000000	19,1399101348592	55,0000000000000	23,23896052920910	10,27853767719470	2017_221	8	2017/08/09 00:00:00	11,985000	20,89167	16,1919440625000	702,6697283645832	488,583339
2,0	2017	221	HRZ1006	HRZ1	31,0	37	43	Zagreb	45,80833000	15,98834100	121	-0,200000000000000	19,1399101348592	55,0000000000000	23,23896052920910	10,27853767719470	2017_221	8	2017/08/09 00:00:00	11,985000	20,89167	16,1919440625000	702,6697283645832	488,583339
1,5	2017	221	HRZ1007	HRZ1	19,5	44	41	Zagreb	45,80833000	15,98834100	121	-0,200000000000000	19,1399101348592	55,0000000000000	23,23896052920910	10,27853767719470	2017_221	8	2017/08/09 00:00:00	11,985000	20,89167	16,1919440625000	702,6697283645832	488,583339
2,0	2017	221	HRZ1008	HRZ1	27,8	25	46	Zagreb	45,80833000	15,98834100	121	-0,200000000000000	19,1399101348592	55,0000000000000	23,23896052920910	10,27853767719470	2017_221	8	2017/08/09 00:00:00	11,985000	20,89167	16,1919440625000	702,6697283645832	488,583339
1,0	2017	221	HRZ1009	HRZ1	13,6	28	43	Zagreb	45,80833000	15,98834100	121	-0,200000000000000	19,1399101348592	55,0000000000000	23,23896052920910	10,27853767719470	2017_221	8	2017/08/09 00:00:00	11,985000	20,89167	16,1919440625000	702,6697283645832	488,583339
1,0	2017	221	HRZ1010	HRZ1	17,0	38	46	Zagreb	45,80833000	15,98834100	121	-0,200000000000000	19,1399101348592	55,0000000000000	23,23896052920910	10,27853767719470	2017_221	8	2017/08/09 00:00:00	11,985000	20,89167	16,1919440625000	702,6697283645832	488,583339
1,0	2017	221	HRZ1011	HRZ1	21,5	36	30	Zagreb	45,80833000	15,98834100	121	-0,200000000000000	19,1399101348592	55,0000000000000	23,23896052920910	10,27853767719470	2017_221	8	2017/08/09 00:00:00	11,985000	20,89167	16,1919440625000	702,6697283645832	488,583339
2,0	2017	221	HRZ1012	HRZ1	26,8	39	43	Zagreb	45,80833000	15,98834100	121	-0,200000000000000	19,1399101348592	55,0000000000000	23,23896052920910	10,27853767719470	2017_221	8	2017/08/09 00:00:00	11,985000	20,89167	16,1919440625000	702,6697283645832	488,583339
2,0	2017	221	HRZ1014	HRZ1	18,4	42	26	Zagreb	45,80833000	15,98834100	121	-0,200000000000000	19,1399101348592	55,0000000000000	23,23896052920910	10,27853767719470	2017_221	8	2017/08/09 00:00:00	11,985000	20,89167	16,1919440625000	702,6697283645832	488,583339
0,5	2017	221	BEG3001	BEG3	6,7	34	45	Geraardsbergen (Nieuwenhove)	50,78881100	3,99247500	57	2,100000000000000	16,0033251790931	66,6572406334099	14,98567004840520	12,89570552147240	2017_221	8	2017/08/09 00:00:00	11,985000	20,89167	16,1919440625000	702,6697283645832	488,583339
1,0	2017	221	BEG3002	BEG3	8,1	41	28	Geraardsbergen (Nieuwenhove)	50,78881100	3,99247500	57	2,100000000000000	16,0033251790931	66,6572406334099	14,98567004840520	12,89570552147240	2017_221	8	2017/08/09 00:00:00	11,985000	20,89167	16,1919440625000	702,6697283645832	488,583339
0,5	2017	221	BEG3003	BEG3	6,7	41	38	Geraardsbergen (Nieuwenhove)	50,78881100	3,99247500	57	2,100000000000000	16,0033251790931	66,6572406334099	14,98567004840520	12,89570552147240	2017_221	8	2017/08/09 00:00:00	11,985000	20,89167	16,1919440625000	702,6697283645832	488,583339
1,0	2017	221	BEG3004	BEG3	9,6	46	33	Geraardsbergen (Nieuwenhove)	50,78881100	3,99247500	57	2,100000000000000	16,0033251790931	66,6572406334099	14,98567004840520	12,89570552147240	2017_221	8	2017/08/09 00:00:00	11,985000	20,89167	16,1919440625000	702,6697283645832	488,583339
0,5	2017	221	BEG3005	BEG3	4,0	37	44	Geraardsbergen (Nieuwenhove)	50,78881100	3,99247500	57	2,100000000000000	16,0033251790931	66,6572406334099	14,98567004840520	12,89570552147240	2017_221	8	2017/08/09 00:00:00	11,985000	20,89167	16,1919440625000	702,6697283645832	488,583339
1,5	2017	221	BEG3006	BEG3	7,0	43	33	Geraardsbergen (Nieuwenhove)	50,78881100	3,99247500	57	2,100000000000000	16,0033251790931	66,6572406334099	14,98567004840520	12,89570552147240	2017_221	8	2017/08/09 00:00:00	11,985000	20,89167	16,1919440625000	702,6697283645832	488,583339
1,0	2017	221	BEG3007	BEG3	8,1	56	33	Geraardsbergen (Nieuwenhove)	50,78881100	3,99247500	57	2,100000000000000	16,0033251790931	66,6572406334099	14,98567004840520	12,89570552147240	2017_221	8	2017/08/09 00:00:00	11,985000	20,89167	16,1919440625000	702,6697283645832	488,583339
1,5	2017	221	BEG3009	BEG3	5,6	44	39	Geraardsbergen (Nieuwenhove)	50,78881100	3,99247500	57	2,100000000000000	16,0033251790931	66,6572406334099	14,98567004840520	12,89570552147240	2017_221	8	2017/08/09 00:00:00	11,985000	20,89167	16,1919440625000	702,6697283645832	488,583339
1,0	2017	221	BEG3010	BEG3	4,4	32	39	Geraardsbergen (Nieuwenhove)	50,78881100	3,99247500	57	2,100000000000000	16,0033251790931	66,6572406334099	14,98567004840520	12,89570552147240	2017_221	8	2017/08/09 00:00:00	11,985000	20,89167	16,1919440625000	702,6697283645832	488,583339
0,5	2017	221	BEG3011	BEG3	6,5	33	33	Geraardsbergen (Nieuwenhove)	50,78881100	3,99247500	57	2,100000000000000	16,0033251790931	66,6572406334099	14,98567004840520	12,89570552147240	2017_221	8	2017/08/09 00:00:00	11,985000	20,89167	16,1919440625000	702,6697283645832	488,583339
1,5	2017	221	BEG3012	BEG3	7,3	36	29	Geraardsbergen (Nieuwenhove)	50,78881100	3,99247500	57	2,100000000000000	16,0033251790931	66,6572406334099	14,98567004840520	12,89570552147240	2017_221	8	2017/08/09 00:00:00	11,985000	20,89167	16,1919440625000	702,6697283645832	488,583339
1,0	2017	221	BEG3013	BEG3	5,8	47	50	Geraardsbergen (Nieuwenhove)	50,78881100	3,99247500	57	2,100000000000000	16,0033251790931	66,6572406334099	14,98567004840520	12,89570552147240	2017_221	8	2017/08/09 00:00:00	11,985000	20,89167	16,1919440625000	702,6697283645832	488,583339
0,5	2017	221	BEG3014	BEG3	5,6	25	27	Geraardsbergen (Nieuwenhove)	50,78881100	3,99247500	57	2,100000000000000	16,0033251790931	66,6572406334099	14,98567004840520	12,89570552147240	2017_221	8	2017/08/09 00:00:00	11,985000	20,89167	16,1919440625000	702,6697283645832	488,583339
1,5	2017	221	SIL4001	SIL4	12,2	50	20	Ljubljana	46,04800700	14,50235400	297	-0,176087317216098	17,9908123122310	82,0675495770527	24,77443245066210	13,26855686524370	2017_221	8	2017/08/09 00:00:00	11,985000	20,89167	16,1919440625000	702,6697283645832	488,583339
1,0	2017	221	SIL4002	SIL4	9,4	46	27	Ljubljana	46,04800700	14,50235400	297	-0,176087317216098	17,9908123122310	82,0675495770527	24,77443245066210	13,26855686524370	2017_221	8	2017/08/09 00:00:00	11,985000	20,89167	16,1919440625000	702,6697283645832	488,583339
1,0	2017	221	SIL4003	SIL4	7,2	43	37	Ljubljana	46,04800700	14,50235400	297	-0,176087317216098	17,9908123122310	82,0675495770527	24,77443245066210	13,26855686524370	2017_221	8	2017/08/09 00:00:00	11,985000	20,89167	16,1919440625000	702,6697283645832	488,583339
1,0	2017	221	SIL4004	SIL4	14,1	36	30	Ljubljana	46,04800700	14,50235400	297	-0,176087317216098	17,9908123122310	82,0675495770527	24,77443245066210	13,26855686524370	2017_221	8	2017/08/09 00:00:00	11,985000	20,89167	16,1919440625000	702,6697283645832	488,583339
1,5	2017	221	SIL4005	SIL4	10,0	42	38	Ljubljana	46,04800700	14,50235400	297	-0,176087317216098	17,9908123122310	82,0675495770527	24,77443245066210	13,26855686524370	2017_221	8	2017/08/09 00:00:00	11,985000	20,89167	16,1919440625000	702,6697283645832	488,583339
1,0	2017	221	SIL4006	SIL4	7,7	41	46	Ljubljana	46,04800700	14,50235400	297	-0,176087317216098	17,9908123122310	82,0675495770527	24,77443245066210	13,26855686524370	2017_221	8	2017/08/09 00:00:00	11,985000	20,89167	16,1919440625000	702,6697283645832	488,583339
1,0	2017	221	SIL4007	SIL4	8,2	22	28	Ljubljana	46,04800700	14,50235400	297	-0,176087317216098	17,9908123122310	82,0675495770527	24,77443245066210	13,26855686524370	2017_221	8	2017/08/09 00:00:00	11,985000	20,89167	16,1919440625000	702,6697283645832	488,583339
1,0	2017	221	SIL4008	SIL4	9,9	40	41	Ljubljana	46,04800700	14,50235400	297	-0,176087317216098	17,9908123122310	82,0675495770527	24,77443245066210	13,26855686524370	2017_221	8	2017/08/09 00:00:00	11,985000	20,89167	16,1919440625000	702,6697283645832	488,583339
1,0	2017	221	SIL4010	SIL4	7,7	37	30	Ljubljana	46,04800700	14,50235400	297	-0,176087317216098	17,9908123122310	82,0675495770527	24,77443245066210	13,26855686524370	2017_221	8	2017/08/09 00:00:00	11,985000	20,89167	16,1919440625000	702,6697283645832	488,583339
1,0	2017	221	SIL4011	SIL4	8,5	44	40	Ljubljana	46,04800700	14,50235400	297	-0,176087317216098	17,9908123122310	82,0675495770527	24,77443245066210	13,26855686524370	2017_221	8	2017/08/09 00:00:00	11,985000	20,89167	16,1919440625000	702,6697283645832	488,583339
0,5	2017	221	SIL4012	SIL4	8,8	37	32	Ljubljana	46,04800700	14,50235400	297	-0,176087317216098	17,9908123122310	82,0675495770527	24,77443245066210	13,26855686524370	2017_221	8	2017/08/09 00:00:00	11,985000	20,89167	16,1919440625000	702,6697283645832	488,583339
1,0	2017	221	SIL4013	SIL4	10,7	41	34	Ljubljana	46,04800700	14,50235400	297	-0,176087317216098	17,9908123122310	82,0675495770527	24,77443245066210	13,26855686524370	2017_221	8	2017/08/09 00:00:00	11,985000	20,89167	16,1919440625000	702,6697283645832	488,583339
1,0	2017	221	SIL4014	SIL4	9,2	46	37	Ljubljana	46,04800700	14,50235400	297	-0,176087317216098	17,9908123122310	82,0675495770527	24,77443245066210	13,26855686524370	2017_221	8	2017/08/09 00:00:00	11,985000	20,89167	16,1919440625000	702,6697283645832	488,583339
0,5	2017	221	HUN4001	HUN4	2,4	25	36	Nagyvenyim	46,93713400	18,80150300	137	-1,000000000000000	19,4098154641677	36,9018453583233	26,43605185493450	12,98097251585620	2017_221	8	2017/08/09 00:00:00	11,985000	20,89167	16,1919440625000	702,6697283645832	488,583339
1,0	2017	221	HUN4002	HUN4	4,9	37	14	Nagyvenyim	46,93713400	18,80150300	137	-1,000000000000000	19,4098154641677	36,9018453583233	26,43605185493450	12,98097251585620	2017_221	8	2017/08/09 00:00:00	11,985000	20,89167	16,1919440625000	702,6697283645832	488,583339
1,5	2017	221	HUN4003	HUN4	2,8	15	31	Nagyvenyim	46,93713400	18,80150300	137	-1,000000000000000	19,4098154641677	36,9018453583233	26,43605185493450	12,98097251585620	2017_221	8	2017/08/09 00:00:00	11,985000	20,89167	16,1919440625000	702,6697283645832	488,583339
1,0	2017	221	HUN4004	HUN4	1,2	35	44	Nagyvenyim	46,93713400	18,80150300	137	-1,000000000000000	19,4098154641677	36,9018453583233	26,43605185493450	12,98097251585620	2017_221	8	2017/08/09 00:00:00	11,985000	20,89167	16,1919440625000	702,6697283645832	488,583339
1,0	2017	221	HUN4005	HUN4	2,7	39	28	Nagyvenyim	46,93713400	18,80150300	137	-1,000000000000000	19,4098154641677	36,9018453583233	26,43605185493450	12,98097251585620	2017_221	8	2017/08/09 00:00:00	11,985000	20,89167	16,1919440625000	702,6697283645832	488,583339
1,0	2017	221	HUN4006	HUN4	4,1	14	27	Nagyvenyim	46,93713400	18,80150300	137	-1,000000000000000	19,4098154641677	36,9018453583233	26,43605185493450	12,98097251585620	2017_221	8	2017/08/09 00:00:00	11,985000	20,89167	16,1919440625000	702,6697283645832	488,583339
1,0	2017	221	HUN4007	HUN4	4,6	23	28	Nagyvenyim	46,93713400	18,80150300	137	-1,000000000000000	19,4098154641677	36,9018453583233	26,43605185493450	12,98097251585620	2017_221	8	2017/08/09 00:00:00	11,985000	20,89167	16,1919440625000	702,6697283645832	488,583339
1,0	2017	221	HUN4008	HUN4	1,8	35	28	Nagyvenyim	46,93713400	18,80150300	137	-1,000000000000000	19,4098154641677	36,9018453583233	26,43605185493450	12,98097251585620	2017_221	8	2017/08/09 00:00:00	11,985000	20,89167	16,1919440625000	702,6697283645832	488,583339
1,0	2017	221	HUN4009	HUN4	2,1	31	15	Nagyvenyim	46,93713400	18,80150300	137	-1,000000000000000	19,4098154641677	36,9018453583233	26,43605185493450	12,98097251585620	2017_221	8	2017/08/09 00:00:00	11,985000	20,89167	16,1919440625000	702,6697283645832	488,583339
1,0	2017	221	HUN4010	HUN4	2,0	29	31	Nagyvenyim	46,93713400	18,80150300	137	-1,000000000000000	19,4098154641677	36,9018453583233	26,43605185493450	12,98097251585620	2017_221	8	2017/08/09 00:00:00	11,985000	20,89167	16,1919440625000	702,6697283645832	488,583339
1,0	2017	221	HUN4011	HUN4	5,3	28	40	Nagyvenyim	46,93713400	18,80150300	137	-1,000000000000000	19,4098154641677	36,9018453583233	26,43605185493450	12,98097251585620	2017_221	8	2017/08/09 00:00:00	11,985000	20,89167	16,1919440625000	702,6697283645832	488,583339
1,0	2017	221	HUN4012	HUN4	2,0	34	32	Nagyvenyim	46,93713400	18,80150300	137	-1,000000000000000	19,4098154641677	36,9018453583233	26,43605185493450	12,98097251585620	2017_221	8	2017/08/09 00:00:00	11,985000	20,89167	16,1919440625000	702,6697283645832	488,583339
1,0	2017	221	HUN4013	HUN4	3,3	33	27	Nagyvenyim	46,93713400	18,80150300	137	-1,000000000000000	19,4098154641677	36,9018453583233	26,43605185493450	12,98097251585620	2017_221	8	2017/08/09 00:00:00	11,985000	20,89167	16,1919440625000	702,6697283645832	488,583339
1,0	2017	221	HUN4014	HUN4	3,3	38	24	Nagyvenyim	46,93713400	18,80150300	137	-1,000000000000000	19,4098154641677	36,9018453583233	26,43605185493450	12,98097251585620	2017_221	8	2017/08/09 00:00:00	11,985000	20,89167	16,1919440625000	702,6697283645832	488,583339
1,5	2017	221	SIL5001	SIL5	14,0	20	19	Ljubljana	46,04681600	14,50162300	297	-0,161791827106224	18,0004858655537	82,0744153730164	24,77778336108320	11,97319646421440	2017_221	8	2017/08/09 00:00:00	11,985000	20,89167	16,1919440625000	702,6697283645832	488,583339
1,0	2017	221	SIL5002	SIL5	13,9	46	22	Ljubljana	46,04681600	14,50162300	297	-0,161791827106224	18,0004858655537	82,0744153730164	24,77778336108320	11,97319646421440	2017_221	8	2017/08/09 00:00:00	11,985000	20,89167	16,1919440625000	702,6697283645832	488,583339
2,0	2017	221	SIL5003	SIL5	16,7	35	36	Ljubljana	46,04681600	14,50162300	297	-0,161791827106224	18,0004858655537	82,0744153730164	24,77778336108320	11,97319646421440	2017_221	8	2017/08/09 00:00:00	11,985000	20,89167	16,1919440625000	702,6697283645832	488,583339
1,0	2017	221	SIL5004	SIL5	13,8	25	38	Ljubljana	46,04681600	14,50162300	297	-0,161791827106224	18,0004858655537	82,0744153730164	24,77778336108320	11,97319646421440	2017_221	8	2017/08/09 00:00:00	11,985000	20,89167	16,1919440625000	702,6697283645832	488,583339
1,5	2017	221	SIL5005	SIL5	12,6	33	10	Ljubljana	46,04681600	14,50162300	297	-0,161791827106224	18,0004858655537	82,0744153730164	24,77778336108320	11,97319646421440	2017_221	8	2017/08/09 00:00:00	11,985000	20,89167	16,1919440625000	702,6697283645832	488,583339
2,0	2017	221	SIL5006	SIL5	17,5	20	55	Ljubljana	46,04681600	14,50162300	297	-0,161791827106224	18,0004858655537	82,0744153730164	24,77778336108320	11,97319646421440	2017_221	8	2017/08/09 00:00:00	11,985000	20,89167	16,1919440625000	702,6697283645832	488,583339
2,0	2017	221	SIL5007	SIL5	14,1	22	43	Ljubljana	46,04681600	14,50162300	297	-0,161791827106224	18,0004858655537	82,0744153730164	24,77778336108320	11,97319646421440	2017_221	8	2017/08/09 00:00:00	11,985000	20,89167	16,1919440625000	702,6697283645832	488,583339
2,0	2017	221	SIL5008	SIL5	14,1	44	38	Ljubljana	46,04681600	14,50162300	297	-0,161791827106224	18,0004858655537	82,0744153730164	24,77778336108320	11,97319646421440	2017_221	8	2017/08/09 00:00:00	11,985000	20,89167	16,1919440625000	702,6697283645832	488,583339
1,0	2017	221	SIL5009	SIL5	10,8	44	42	Ljubljana	46,04681600	14,50162300	297	-0,161791827106224	18,0004858655537	82,0744153730164	24,77778336108320	11,97319646421440	2017_221	8	2017/08/09 00:00:00	11,985000	20,89167	16,1919440625000	702,6697283645832	488,583339
2,5	2017	221	SIL5010	SIL5	20,1	24	50	Ljubljana	46,04681600	14,50162300	297	-0,161791827106224	18,0004858655537	82,0744153730164	24,77778336108320	11,97319646421440	2017_221	8	2017/08/09 00:00:00	11,985000	20,89167	16,1919440625000	702,6697283645832	488,583339
1,5	2017	221	SIL5011	SIL5	23,8	38	53	Ljubljana	46,04681600	14,50162300	297	-0,161791827106224	18,0004858655537	82,0744153730164	24,77778336108320	11,97319646421440	2017_221	8	2017/08/09 00:00:00	11,985000	20,89167	16,1919440625000	702,6697283645832	488,583339
3,0	2017	221	SIL5012	SIL5	13,9	15	39	Ljubljana	46,04681600	14,50162300	297	-0,161791827106224	18,0004858655537	82,0744153730164	24,77778336108320	11,97319646421440	2017_221	8	2017/08/09 00:00:00	11,985000	20,89167	16,1919440625000	702,6697283645832	488,583339
1,0	2017	221	SIL5013	SIL5	17,7	33	40	Ljubljana	46,04681600	14,50162300	297	-0,161791827106224	18,0004858655537	82,0744153730164	24,77778336108320	11,97319646421440	2017_221	8	2017/08/09 00:00:00	11,985000	20,89167	16,1919440625000	702,6697283645832	488,583339
1,5	2017	221	SIL5014	SIL5	11,8	30	23	Ljubljana	46,04681600	14,50162300	297	-0,161791827106224	18,0004858655537	82,0744153730164	24,77778336108320	11,97319646421440	2017_221	8	2017/08/09 00:00:00	11,985000	20,89167	16,1919440625000	702,6697283645832	488,583339
1,0	2017	221	FRG2001	FRG2	6,1	58	33	Ghyvelde	51,06537000	2,54571000	0	3,551480213321120	15,1590258114899	55,0000000000000	13,34650673505710	16,30361805296530	2017_221	8	2017/08/09 00:00:00	11,985000	20,89167	16,1919440625000	702,6697283645832	488,583339
1,0	2017	221	FRG2002	FRG2	2,2	36	51	Ghyvelde	51,06537000	2,54571000	0	3,551480213321120	15,1590258114899	55,0000000000000	13,34650673505710	16,30361805296530	2017_221	8	2017/08/09 00:00:00	11,985000	20,89167	16,1919440625000	702,6697283645832	488,583339
1,0	2017	221	FRG2003	FRG2	4,4	44	34	Ghyvelde	51,06537000	2,54571000	0	3,551480213321120	15,1590258114899	55,0000000000000	13,34650673505710	16,30361805296530	2017_221	8	2017/08/09 00:00:00	11,985000	20,89167	16,1919440625000	702,6697283645832	488,583339
1,0	2017	221	FRG2004	FRG2	4,3	30	22	Ghyvelde	51,06537000	2,54571000	0	3,551480213321120	15,1590258114899	55,0000000000000	13,34650673505710	16,30361805296530	2017_221	8	2017/08/09 00:00:00	11,985000	20,89167	16,1919440625000	702,6697283645832	488,583339
1,5	2017	221	FRG2006	FRG2	3,3	38	36	Ghyvelde	51,06537000	2,54571000	0	3,551480213321120	15,1590258114899	55,0000000000000	13,34650673505710	16,30361805296530	2017_221	8	2017/08/09 00:00:00	11,985000	20,89167	16,1919440625000	702,6697283645832	488,583339
0,5	2017	221	FRG2008	FRG2	1,8	34	37	Ghyvelde	51,06537000	2,54571000	0	3,551480213321120	15,1590258114899	55,0000000000000	13,34650673505710	16,30361805296530	2017_221	8	2017/08/09 00:00:00	11,985000	20,89167	16,1919440625000	702,6697283645832	488,583339
1,0	2017	221	FRG2010	FRG2	3,2	42	42	Ghyvelde	51,06537000	2,54571000	0	3,551480213321120	15,1590258114899	55,0000000000000	13,34650673505710	16,30361805296530	2017_221	8	2017/08/09 00:00:00	11,985000	20,89167	16,1919440625000	702,6697283645832	488,583339
1,0	2017	221	FRG2011	FRG2	1,3	37	40	Ghyvelde	51,06537000	2,54571000	0	3,551480213321120	15,1590258114899	55,0000000000000	13,34650673505710	16,30361805296530	2017_221	8	2017/08/09 00:00:00	11,985000	20,89167	16,1919440625000	702,6697283645832	488,583339
1,5	2017	221	FRG2012	FRG2	2,9	44	39	Ghyvelde	51,06537000	2,54571000	0	3,551480213321120	15,1590258114899	55,0000000000000	13,34650673505710	16,30361805296530	2017_221	8	2017/08/09 00:00:00	11,985000	20,89167	16,1919440625000	702,6697283645832	488,583339
1,0	2017	221	FRG2013	FRG2	1,5	28	43	Ghyvelde	51,06537000	2,54571000	0	3,551480213321120	15,1590258114899	55,0000000000000	13,34650673505710	16,30361805296530	2017_221	8	2017/08/09 00:00:00	11,985000	20,89167	16,1919440625000	702,6697283645832	488,583339
1,0	2017	221	FRG2014	FRG2	1,9	21	58	Ghyvelde	51,06537000	2,54571000	0	3,551480213321120	15,1590258114899	55,0000000000000	13,34650673505710	16,30361805296530	2017_221	8	2017/08/09 00:00:00	11,985000	20,89167	16,1919440625000	702,6697283645832	488,583339
1,0	2017	221	SIL6001	SIL6	14,3	31	42	Ljubljana	46,04598100	14,50302800	297	-0,151769380219752	18,0340836576263	82,1752534541890	24,77412605637060	11,86059743954480	2017_221	8	2017/08/09 00:00:00	11,985000	20,89167	16,1919440625000	702,6697283645832	488,583339
1,0	2017	221	SIL6002	SIL6	12,9	30	41	Ljubljana	46,04598100	14,50302800	297	-0,151769380219752	18,0340836576263	82,1752534541890	24,77412605637060	11,86059743954480	2017_221	8	2017/08/09 00:00:00	11,985000	20,89167	16,1919440625000	702,6697283645832	488,583339
0,5	2017	221	SIL6003	SIL6	19,5	44	41	Ljubljana	46,04598100	14,50302800	297	-0,151769380219752	18,0340836576263	82,1752534541890	24,77412605637060	11,86059743954480	2017_221	8	2017/08/09 00:00:00	11,985000	20,89167	16,1919440625000	702,6697283645832	488,583339
1,0	2017	221	SIL6004	SIL6	19,0	23	41	Ljubljana	46,04598100	14,50302800	297	-0,151769380219752	18,0340836576263	82,1752534541890	24,77412605637060	11,86059743954480	2017_221	8	2017/08/09 00:00:00	11,985000	20,89167	16,1919440625000	702,6697283645832	488,583339
1,5	2017	221	SIL6005	SIL6	12,2	32	33	Ljubljana	46,04598100	14,50302800	297	-0,151769380219752	18,0340836576263	82,1752534541890	24,77412605637060	11,86059743954480	2017_221	8	2017/08/09 00:00:00	11,985000	20,89167	16,1919440625000	702,6697283645832	488,583339
1,0	2017	221	SIL6006	SIL6	15,1	25	40	Ljubljana	46,04598100	14,50302800	297	-0,151769380219752	18,0340836576263	82,1752534541890	24,77412605637060	11,86059743954480	2017_221	8	2017/08/09 00:00:00	11,985000	20,89167	16,1919440625000	702,6697283645832	488,583339
1,5	2017	221	SIL6007	SIL6	15,4	33	47	Ljubljana	46,04598100	14,50302800	297	-0,151769380219752	18,0340836576263	82,1752534541890	24,77412605637060	11,86059743954480	2017_221	8	2017/08/09 00:00:00	11,985000	20,89167	16,1919440625000	702,6697283645832	488,583339
1,5	2017	221	SIL6008	SIL6	15,9	40	41	Ljubljana	46,04598100	14,50302800	297	-0,151769380219752	18,0340836576263	82,1752534541890	24,77412605637060	11,86059743954480	2017_221	8	2017/08/09 00:00:00	11,985000	20,89167	16,1919440625000	702,6697283645832	488,583339
1,0	2017	221	SIL6009	SIL6	17,3	42	38	Ljubljana	46,04598100	14,50302800	297	-0,151769380219752	18,0340836576263	82,1752534541890	24,77412605637060	11,86059743954480	2017_221	8	2017/08/09 00:00:00	11,985000	20,89167	16,1919440625000	702,6697283645832	488,583339
1,5	2017	221	SIL6010	SIL6	15,2	28	43	Ljubljana	46,04598100	14,50302800	297	-0,151769380219752	18,0340836576263	82,1752534541890	24,77412605637060	11,86059743954480	2017_221	8	2017/08/09 00:00:00	11,985000	20,89167	16,1919440625000	702,6697283645832	488,583339
1,0	2017	221	SIL6011	SIL6	12,2	34	38	Ljubljana	46,04598100	14,50302800	297	-0,151769380219752	18,0340836576263	82,1752534541890	24,77412605637060	11,86059743954480	2017_221	8	2017/08/09 00:00:00	11,985000	20,89167	16,1919440625000	702,6697283645832	488,583339
1,0	2017	221	SIL6013	SIL6	15,1	32	40	Ljubljana	46,04598100	14,50302800	297	-0,151769380219752	18,0340836576263	82,1752534541890	24,77412605637060	11,86059743954480	2017_221	8	2017/08/09 00:00:00	11,985000	20,89167	16,1919440625000	702,6697283645832	488,583339
1,0	2017	221	SIL6014	SIL6	14,3	31	41	Ljubljana	46,04598100	14,50302800	297	-0,151769380219752	18,0340836576263	82,1752534541890	24,77412605637060	11,86059743954480	2017_221	8	2017/08/09 00:00:00	11,985000	20,89167	16,1919440625000	702,6697283645832	488,583339
0,5	2017	221	FRL1001	FRL1	2,6	31	37	Loiret (Ardon)	47,77898330	1,87991110	111	3,052207042344320	16,9000000000000	56,0000000000000	13,11150556645640	14,23602080624190	2017_221	8	2017/08/09 00:00:00	11,985000	20,89167	16,1919440625000	702,6697283645832	488,583339
1,5	2017	221	FRL1002	FRL1	3,1	12	47	Loiret (Ardon)	47,77898330	1,87991110	111	3,052207042344320	16,9000000000000	56,0000000000000	13,11150556645640	14,23602080624190	2017_221	8	2017/08/09 00:00:00	11,985000	20,89167	16,1919440625000	702,6697283645832	488,583339
1,0	2017	221	FRL1003	FRL1	3,1	19	48	Loiret (Ardon)	47,77898330	1,87991110	111	3,052207042344320	16,9000000000000	56,0000000000000	13,11150556645640	14,23602080624190	2017_221	8	2017/08/09 00:00:00	11,985000	20,89167	16,1919440625000	702,6697283645832	488,583339
1,0	2017	221	FRL1004	FRL1	4,9	26	33	Loiret (Ardon)	47,77898330	1,87991110	111	3,052207042344320	16,9000000000000	56,0000000000000	13,11150556645640	14,23602080624190	2017_221	8	2017/08/09 00:00:00	11,985000	20,89167	16,1919440625000	702,6697283645832	488,583339
0,5	2017	221	FRL1005	FRL1	3,2	18	30	Loiret (Ardon)	47,77898330	1,87991110	111	3,052207042344320	16,9000000000000	56,0000000000000	13,11150556645640	14,23602080624190	2017_221	8	2017/08/09 00:00:00	11,985000	20,89167	16,1919440625000	702,6697283645832	488,583339
0,5	2017	221	FRL1006	FRL1	3,4	23	47	Loiret (Ardon)	47,77898330	1,87991110	111	3,052207042344320	16,9000000000000	56,0000000000000	13,11150556645640	14,23602080624190	2017_221	8	2017/08/09 00:00:00	11,985000	20,89167	16,1919440625000	702,6697283645832	488,583339
1,5	2017	221	FRL1007	FRL1	3,7	14	40	Loiret (Ardon)	47,77898330	1,87991110	111	3,052207042344320	16,9000000000000	56,0000000000000	13,11150556645640	14,23602080624190	2017_221	8	2017/08/09 00:00:00	11,985000	20,89167	16,1919440625000	702,6697283645832	488,583339
1,0	2017	221	FRL1008	FRL1	3,0	19	52	Loiret (Ardon)	47,77898330	1,87991110	111	3,052207042344320	16,9000000000000	56,0000000000000	13,11150556645640	14,23602080624190	2017_221	8	2017/08/09 00:00:00	11,985000	20,89167	16,1919440625000	702,6697283645832	488,583339
1,0	2017	221	FRL1009	FRL1	3,1	19	36	Loiret (Ardon)	47,77898330	1,87991110	111	3,052207042344320	16,9000000000000	56,0000000000000	13,11150556645640	14,23602080624190	2017_221	8	2017/08/09 00:00:00	11,985000	20,89167	16,1919440625000	702,6697283645832	488,583339
1,5	2017	221	FRL1010	FRL1	4,2	14	43	Loiret (Ardon)	47,77898330	1,87991110	111	3,052207042344320	16,9000000000000	56,0000000000000	13,11150556645640	14,23602080624190	2017_221	8	2017/08/09 00:00:00	11,985000	20,89167	16,1919440625000	702,6697283645832	488,583339
0,5	2017	221	FRL1011	FRL1	3,9	29	41	Loiret (Ardon)	47,77898330	1,87991110	111	3,052207042344320	16,9000000000000	56,0000000000000	13,11150556645640	14,23602080624190	2017_221	8	2017/08/09 00:00:00	11,985000	20,89167	16,1919440625000	702,6697283645832	488,583339
1,0	2017	221	FRL1012	FRL1	3,9	10	43	Loiret (Ardon)	47,77898330	1,87991110	111	3,052207042344320	16,9000000000000	56,0000000000000	13,11150556645640	14,23602080624190	2017_221	8	2017/08/09 00:00:00	11,985000	20,89167	16,1919440625000	702,6697283645832	488,583339
1,0	2017	221	FRL1013	FRL1	3,6	31	35	Loiret (Ardon)	47,77898330	1,87991110	111	3,052207042344320	16,9000000000000	56,0000000000000	13,11150556645640	14,23602080624190	2017_221	8	2017/08/09 00:00:00	11,985000	20,89167	16,1919440625000	702,6697283645832	488,583339
1,5	2017	221	FRL1014	FRL1	3,4	21	44	Loiret (Ardon)	47,77898330	1,87991110	111	3,052207042344320	16,9000000000000	56,0000000000000	13,11150556645640	14,23602080624190	2017_221	8	2017/08/09 00:00:00	11,985000	20,89167	16,1919440625000	702,6697283645832	488,583339
1,5	2017	221	GEL1001	GEL1	5,1	25	34	Duisburg	51,45614600	6,73288700	30	1,900000000000000	16,4737608527472	69,2623914725278	15,43935857788660	10,08517887563880	2017_221	8	2017/08/09 00:00:00	11,985000	20,89167	16,1919440625000	702,6697283645832	488,583339
1,0	2017	221	GEL1002	GEL1	3,9	39	25	Duisburg	51,45614600	6,73288700	30	1,900000000000000	16,4737608527472	69,2623914725278	15,43935857788660	10,08517887563880	2017_221	8	2017/08/09 00:00:00	11,985000	20,89167	16,1919440625000	702,6697283645832	488,583339
1,0	2017	221	GEL1003	GEL1	7,9	41	34	Duisburg	51,45614600	6,73288700	30	1,900000000000000	16,4737608527472	69,2623914725278	15,43935857788660	10,08517887563880	2017_221	8	2017/08/09 00:00:00	11,985000	20,89167	16,1919440625000	702,6697283645832	488,583339
1,5	2017	221	GEL1004	GEL1	3,7	42	41	Duisburg	51,45614600	6,73288700	30	1,900000000000000	16,4737608527472	69,2623914725278	15,43935857788660	10,08517887563880	2017_221	8	2017/08/09 00:00:00	11,985000	20,89167	16,1919440625000	702,6697283645832	488,583339
1,0	2017	221	GEL1005	GEL1	5,0	37	56	Duisburg	51,45614600	6,73288700	30	1,900000000000000	16,4737608527472	69,2623914725278	15,43935857788660	10,08517887563880	2017_221	8	2017/08/09 00:00:00	11,985000	20,89167	16,1919440625000	702,6697283645832	488,583339
1,5	2017	221	GEL1006	GEL1	6,4	36	27	Duisburg	51,45614600	6,73288700	30	1,900000000000000	16,4737608527472	69,2623914725278	15,43935857788660	10,08517887563880	2017_221	8	2017/08/09 00:00:00	11,985000	20,89167	16,1919440625000	702,6697283645832	488,583339
1,5	2017	221	GEL1007	GEL1	5,8	33	32	Duisburg	51,45614600	6,73288700	30	1,900000000000000	16,4737608527472	69,2623914725278	15,43935857788660	10,08517887563880	2017_221	8	2017/08/09 00:00:00	11,985000	20,89167	16,1919440625000	702,6697283645832	488,583339
1,5	2017	221	GEL1008	GEL1	5,9	29	40	Duisburg	51,45614600	6,73288700	30	1,900000000000000	16,4737608527472	69,2623914725278	15,43935857788660	10,08517887563880	2017_221	8	2017/08/09 00:00:00	11,985000	20,89167	16,1919440625000	702,6697283645832	488,583339
1,5	2017	221	GEL1009	GEL1	7,2	43	28	Duisburg	51,45614600	6,73288700	30	1,900000000000000	16,4737608527472	69,2623914725278	15,43935857788660	10,08517887563880	2017_221	8	2017/08/09 00:00:00	11,985000	20,89167	16,1919440625000	702,6697283645832	488,583339
1,5	2017	221	GEL1010	GEL1	7,5	35	48	Duisburg	51,45614600	6,73288700	30	1,900000000000000	16,4737608527472	69,2623914725278	15,43935857788660	10,08517887563880	2017_221	8	2017/08/09 00:00:00	11,985000	20,89167	16,1919440625000	702,6697283645832	488,583339
1,5	2017	221	GEL1011	GEL1	6,4	39	49	Duisburg	51,45614600	6,73288700	30	1,900000000000000	16,4737608527472	69,2623914725278	15,43935857788660	10,08517887563880	2017_221	8	2017/08/09 00:00:00	11,985000	20,89167	16,1919440625000	702,6697283645832	488,583339
1,0	2017	221	GEL1012	GEL1	3,5	15	43	Duisburg	51,45614600	6,73288700	30	1,900000000000000	16,4737608527472	69,2623914725278	15,43935857788660	10,08517887563880	2017_221	8	2017/08/09 00:00:00	11,985000	20,89167	16,1919440625000	702,6697283645832	488,583339
1,5	2017	221	GEL1013	GEL1	7,7	34	38	Duisburg	51,45614600	6,73288700	30	1,900000000000000	16,4737608527472	69,2623914725278	15,43935857788660	10,08517887563880	2017_221	8	2017/08/09 00:00:00	11,985000	20,89167	16,1919440625000	702,6697283645832	488,583339
1,5	2017	221	GEL1014	GEL1	10,2	28	60	Duisburg	51,45614600	6,73288700	30	1,900000000000000	16,4737608527472	69,2623914725278	15,43935857788660	10,08517887563880	2017_221	8	2017/08/09 00:00:00	11,985000	20,89167	16,1919440625000	702,6697283645832	488,583339
2,5	2017	221	GEL2001	GEL2	6,1	29	35	Duisburg	51,45614600	6,73288700	30	1,900000000000000	16,4737608527472	69,2623914725278	15,43935857788660	11,34487350199730	2017_221	8	2017/08/09 00:00:00	11,985000	20,89167	16,1919440625000	702,6697283645832	488,583339
1,5	2017	221	GEL2002	GEL2	4,6	38	47	Duisburg	51,45614600	6,73288700	30	1,900000000000000	16,4737608527472	69,2623914725278	15,43935857788660	11,34487350199730	2017_221	8	2017/08/09 00:00:00	11,985000	20,89167	16,1919440625000	702,6697283645832	488,583339
1,5	2017	221	GEL2003	GEL2	3,8	27	15	Duisburg	51,45614600	6,73288700	30	1,900000000000000	16,4737608527472	69,2623914725278	15,43935857788660	11,34487350199730	2017_221	8	2017/08/09 00:00:00	11,985000	20,89167	16,1919440625000	702,6697283645832	488,583339
1,5	2017	221	GEL2004	GEL2	6,2	30	18	Duisburg	51,45614600	6,73288700	30	1,900000000000000	16,4737608527472	69,2623914725278	15,43935857788660	11,34487350199730	2017_221	8	2017/08/09 00:00:00	11,985000	20,89167	16,1919440625000	702,6697283645832	488,583339
2,0	2017	221	GEL2005	GEL2	5,6	30	50	Duisburg	51,45614600	6,73288700	30	1,900000000000000	16,4737608527472	69,2623914725278	15,43935857788660	11,34487350199730	2017_221	8	2017/08/09 00:00:00	11,985000	20,89167	16,1919440625000	702,6697283645832	488,583339
1,5	2017	221	GEL2006	GEL2	9,3	33	23	Duisburg	51,45614600	6,73288700	30	1,900000000000000	16,4737608527472	69,2623914725278	15,43935857788660	11,34487350199730	2017_221	8	2017/08/09 00:00:00	11,985000	20,89167	16,1919440625000	702,6697283645832	488,583339
1,5	2017	221	GEL2007	GEL2	2,9	17	25	Duisburg	51,45614600	6,73288700	30	1,900000000000000	16,4737608527472	69,2623914725278	15,43935857788660	11,34487350199730	2017_221	8	2017/08/09 00:00:00	11,985000	20,89167	16,1919440625000	702,6697283645832	488,583339
1,0	2017	221	GEL2008	GEL2	4,0	26	30	Duisburg	51,45614600	6,73288700	30	1,900000000000000	16,4737608527472	69,2623914725278	15,43935857788660	11,34487350199730	2017_221	8	2017/08/09 00:00:00	11,985000	20,89167	16,1919440625000	702,6697283645832	488,583339
2,0	2017	221	GEL2009	GEL2	3,7	23	44	Duisburg	51,45614600	6,73288700	30	1,900000000000000	16,4737608527472	69,2623914725278	15,43935857788660	11,34487350199730	2017_221	8	2017/08/09 00:00:00	11,985000	20,89167	16,1919440625000	702,6697283645832	488,583339
2,5	2017	221	GEL2010	GEL2	11,2	24	35	Duisburg	51,45614600	6,73288700	30	1,900000000000000	16,4737608527472	69,2623914725278	15,43935857788660	11,34487350199730	2017_221	8	2017/08/09 00:00:00	11,985000	20,89167	16,1919440625000	702,6697283645832	488,583339
2,0	2017	221	GEL2011	GEL2	5,7	29	43	Duisburg	51,45614600	6,73288700	30	1,900000000000000	16,4737608527472	69,2623914725278	15,43935857788660	11,34487350199730	2017_221	8	2017/08/09 00:00:00	11,985000	20,89167	16,1919440625000	702,6697283645832	488,583339
1,5	2017	221	GEL2012	GEL2	3,4	31	42	Duisburg	51,45614600	6,73288700	30	1,900000000000000	16,4737608527472	69,2623914725278	15,43935857788660	11,34487350199730	2017_221	8	2017/08/09 00:00:00	11,985000	20,89167	16,1919440625000	702,6697283645832	488,583339
1,0	2017	221	GEL2013	GEL2	4,3	18	21	Duisburg	51,45614600	6,73288700	30	1,900000000000000	16,4737608527472	69,2623914725278	15,43935857788660	11,34487350199730	2017_221	8	2017/08/09 00:00:00	11,985000	20,89167	16,1919440625000	702,6697283645832	488,583339
2,0	2017	221	GEL2014	GEL2	4,1	31	21	Duisburg	51,45614600	6,73288700	30	1,900000000000000	16,4737608527472	69,2623914725278	15,43935857788660	11,34487350199730	2017_221	8	2017/08/09 00:00:00	11,985000	20,89167	16,1919440625000	702,6697283645832	488,583339
1,0	2017	221	BEZ1001	BEZ1	9,2	19	47	Zwalm	50,84418200	3,73185100	86	2,185207756368850	15,5426038781844	65,1479224363115	14,80034439631480	10,81074102762720	2017_221	8	2017/08/09 00:00:00	11,985000	20,89167	16,1919440625000	702,6697283645832	488,583339
1,0	2017	221	BEZ1002	BEZ1	5,3	34	40	Zwalm	50,84418200	3,73185100	86	2,185207756368850	15,5426038781844	65,1479224363115	14,80034439631480	10,81074102762720	2017_221	8	2017/08/09 00:00:00	11,985000	20,89167	16,1919440625000	702,6697283645832	488,583339
1,0	2017	221	BEZ1003	BEZ1	6,5	41	50	Zwalm	50,84418200	3,73185100	86	2,185207756368850	15,5426038781844	65,1479224363115	14,80034439631480	10,81074102762720	2017_221	8	2017/08/09 00:00:00	11,985000	20,89167	16,1919440625000	702,6697283645832	488,583339
1,0	2017	221	BEZ1004	BEZ1	7,4	35	33	Zwalm	50,84418200	3,73185100	86	2,185207756368850	15,5426038781844	65,1479224363115	14,80034439631480	10,81074102762720	2017_221	8	2017/08/09 00:00:00	11,985000	20,89167	16,1919440625000	702,6697283645832	488,583339
1,0	2017	221	BEZ1005	BEZ1	4,4	20	21	Zwalm	50,84418200	3,73185100	86	2,185207756368850	15,5426038781844	65,1479224363115	14,80034439631480	10,81074102762720	2017_221	8	2017/08/09 00:00:00	11,985000	20,89167	16,1919440625000	702,6697283645832	488,583339
1,0	2017	221	BEZ1006	BEZ1	11,5	32	40	Zwalm	50,84418200	3,73185100	86	2,185207756368850	15,5426038781844	65,1479224363115	14,80034439631480	10,81074102762720	2017_221	8	2017/08/09 00:00:00	11,985000	20,89167	16,1919440625000	702,6697283645832	488,583339
1,0	2017	221	BEZ1007	BEZ1	5,1	19	48	Zwalm	50,84418200	3,73185100	86	2,185207756368850	15,5426038781844	65,1479224363115	14,80034439631480	10,81074102762720	2017_221	8	2017/08/09 00:00:00	11,985000	20,89167	16,1919440625000	702,6697283645832	488,583339
1,0	2017	221	BEZ1008	BEZ1	5,7	14	58	Zwalm	50,84418200	3,73185100	86	2,185207756368850	15,5426038781844	65,1479224363115	14,80034439631480	10,81074102762720	2017_221	8	2017/08/09 00:00:00	11,985000	20,89167	16,1919440625000	702,6697283645832	488,583339
1,5	2017	221	BEZ1009	BEZ1	5,8	40	30	Zwalm	50,84418200	3,73185100	86	2,185207756368850	15,5426038781844	65,1479224363115	14,80034439631480	10,81074102762720	2017_221	8	2017/08/09 00:00:00	11,985000	20,89167	16,1919440625000	702,6697283645832	488,583339
1,5	2017	221	BEZ1010	BEZ1	8,4	26	27	Zwalm	50,84418200	3,73185100	86	2,185207756368850	15,5426038781844	65,1479224363115	14,80034439631480	10,81074102762720	2017_221	8	2017/08/09 00:00:00	11,985000	20,89167	16,1919440625000	702,6697283645832	488,583339
1,0	2017	221	BEZ1011	BEZ1	6,4	35	46	Zwalm	50,84418200	3,73185100	86	2,185207756368850	15,5426038781844	65,1479224363115	14,80034439631480	10,81074102762720	2017_221	8	2017/08/09 00:00:00	11,985000	20,89167	16,1919440625000	702,6697283645832	488,583339
1,0	2017	221	BEZ1012	BEZ1	6,2	31	54	Zwalm	50,84418200	3,73185100	86	2,185207756368850	15,5426038781844	65,1479224363115	14,80034439631480	10,81074102762720	2017_221	8	2017/08/09 00:00:00	11,985000	20,89167	16,1919440625000	702,6697283645832	488,583339
1,5	2017	221	BEZ1013	BEZ1	13,6	9	34	Zwalm	50,84418200	3,73185100	86	2,185207756368850	15,5426038781844	65,1479224363115	14,80034439631480	10,81074102762720	2017_221	8	2017/08/09 00:00:00	11,985000	20,89167	16,1919440625000	702,6697283645832	488,583339
1,0	2017	221	BEZ1014	BEZ1	5,9	10	35	Zwalm	50,84418200	3,73185100	86	2,185207756368850	15,5426038781844	65,1479224363115	14,80034439631480	10,81074102762720	2017_221	8	2017/08/09 00:00:00	11,985000	20,89167	16,1919440625000	702,6697283645832	488,583339
1,5	2017	221	NLW1001	NLW1	2,7	13	44	Wageningen	51,98231900	5,67290000	19	1,825201231332610	15,2686121502552	68,0000000000000	15,78172919587490	15,90218599481290	2017_221	8	2017/08/09 00:00:00	11,985000	20,89167	16,1919440625000	702,6697283645832	488,583339
1,0	2017	221	NLW1002	NLW1	2,5	11	22	Wageningen	51,98231900	5,67290000	19	1,825201231332610	15,2686121502552	68,0000000000000	15,78172919587490	15,90218599481290	2017_221	8	2017/08/09 00:00:00	11,985000	20,89167	16,1919440625000	702,6697283645832	488,583339
1,0	2017	221	NLW1003	NLW1	3,4	31	47	Wageningen	51,98231900	5,67290000	19	1,825201231332610	15,2686121502552	68,0000000000000	15,78172919587490	15,90218599481290	2017_221	8	2017/08/09 00:00:00	11,985000	20,89167	16,1919440625000	702,6697283645832	488,583339
0,5	2017	221	NLW1004	NLW1	2,3	33	45	Wageningen	51,98231900	5,67290000	19	1,825201231332610	15,2686121502552	68,0000000000000	15,78172919587490	15,90218599481290	2017_221	8	2017/08/09 00:00:00	11,985000	20,89167	16,1919440625000	702,6697283645832	488,583339
1,0	2017	221	NLW1005	NLW1	2,2	30	47	Wageningen	51,98231900	5,67290000	19	1,825201231332610	15,2686121502552	68,0000000000000	15,78172919587490	15,90218599481290	2017_221	8	2017/08/09 00:00:00	11,985000	20,89167	16,1919440625000	702,6697283645832	488,583339
0,5	2017	221	NLW1006	NLW1	3,5	32	30	Wageningen	51,98231900	5,67290000	19	1,825201231332610	15,2686121502552	68,0000000000000	15,78172919587490	15,90218599481290	2017_221	8	2017/08/09 00:00:00	11,985000	20,89167	16,1919440625000	702,6697283645832	488,583339
1,0	2017	221	NLW1007	NLW1	2,1	27	51	Wageningen	51,98231900	5,67290000	19	1,825201231332610	15,2686121502552	68,0000000000000	15,78172919587490	15,90218599481290	2017_221	8	2017/08/09 00:00:00	11,985000	20,89167	16,1919440625000	702,6697283645832	488,583339
1,0	2017	221	NLW1008	NLW1	2,8	38	41	Wageningen	51,98231900	5,67290000	19	1,825201231332610	15,2686121502552	68,0000000000000	15,78172919587490	15,90218599481290	2017_221	8	2017/08/09 00:00:00	11,985000	20,89167	16,1919440625000	702,6697283645832	488,583339
[truncated: 34,414 more rows]
