# Supplementary material for: Genome-wide methylome stability and parental effects in the worldwide distributed Lombardy poplar
Source: BMC Biol. 2024 Feb 5;22:30. doi: 10.1186/s12915-024-01816-1 (PMC10845628; doi:10.1186/s12915-024-01816-1)
Supplement: Supplementary file 9 — Additional file 9. R-script with the code to reproduce the clustering and visualizing of the GO enrichment results. [file 12915_2024_1816_MOESM9_ESM.rmd]

---
title: "Pathway Analysis"
author: "Tim Meese"
date: "`r format(Sys.Date(), '%Y-%m-%d')`"
output:
  html_document:
    df_print: paged
editor_options:
  chunk_output_type: inline
---

```{r, echo=FALSE}
# Hide code
knitr::opts_chunk$set(echo = FALSE, message = FALSE, warning = FALSE)
```

```{r}
# Load packages
library(tidyverse)
library(readxl)
library(writexl)
library(geneset)
library(fgsea)
library(simplifyEnrichment)
library(org.Ptr.eg.db)
```


```{r}
# Define project dir and current date
current_date <- format(Sys.Date(), "%Y_%m_%d")

proj_dir <- "/home/tmeese/projects/20202711_wgbs_an_vanden_broeck"
```

```{r}
# Results dir
res_dir <- file.path(proj_dir, paste0(current_date, "_results_pathway"))

if( ! dir.exists(res_dir) ){
    dir.create(res_dir)
}
```
 
# Code om genesets te bekomen

We use the pathways of Populus trichocarpa


```{r}
# Use geneset package to obtain genesets
# organism is called pop here

# Get genesets
go_bp <- getGO(org = "Populus trichocarpa", ont = "bp")

go_cc <- getGO(org = "Populus trichocarpa", ont = "cc")

go_mf <- getGO(org = "Populus trichocarpa", ont = "mf")

#kegg <- getKEGG(org = "Populus trichocarpa", category = )
```


```{r}
# Get all in a list
genesets <- lapply(list(go_bp = go_bp, go_cc = go_cc, go_mf = go_mf), function(x){
    # Convert data frame to list
    
    # Use indices to get name. Geneset is always first
    res <- tapply(X = x[["geneset"]][[2]], 
                  INDEX = x[["geneset"]][[1]], 
                  FUN = function(x){
                      c(x)
                      })
    
    # Change names
    go2name <- setNames(object = paste(x[["geneset_name"]][["go_id"]], 
                                       str_replace_all(string = x[["geneset_name"]][["Term"]], 
                                                       pattern = " ", 
                                                       replacement = "_"), 
                                       sep = "_"), 
                        nm = x[["geneset_name"]][["go_id"]])
    
    names(res) <- go2name[names(res)]
    
    res
    
})
```
 
# Load the data

```{r}
# Get vector with paths all results
all_paths <- Sys.glob(file.path(proj_dir, "07_03_2022_results_edger/*xlsx"))

names(all_paths) <- basename(all_paths) %>% 
    str_remove_all(pattern = "07_03_2022_results_") %>% 
    str_remove_all("\\.xlsx")

all_paths
```


## Individual samples

```{r}
# Lees data in (list)
all_results <- lapply(all_paths, function(x){
    read_xlsx(x)
})
```

```{r}
all_fora <- lapply(all_results, function(x){
    # Get universe and diff
    universe <- str_remove_all(string = x[["gene"]], 
                               pattern = "v3$")
    
    diff_genes <- str_remove_all(string = subset(x, is_differential, select = gene, drop = TRUE), 
                                 pattern = "v3$")
    
    # Run fora for the three contexts
    lapply(genesets, function(y){
        fora(pathways = y, 
                genes = diff_genes, 
                universe = universe)
    })
})
```


```{r}
# Try to write to Excel
for( name_comp in names(all_fora) ){
    write_xlsx(x = all_fora[[name_comp]], 
               path = file.path(res_dir, 
                                paste(current_date, name_comp, "fora.xlsx", sep = "_")))
}
```

No clustering if there is 0 or 1 significant gene. 

```{r}
# Try simplifyEnrichment
for( name_comp in names(all_fora) ){
    for( ont in c("go_bp", "go_cc", "go_mf") ){
        gos <- subset(all_fora[[name_comp]][[ont]], 
                      pval <= 0.05, 
                      select = pathway, 
                      drop = FALSE)[[1]]
        
        gos <- str_extract(string = gos, 
                           pattern = "GO:\\d+")
        
        # Check if gos has elements, if not go to next iteration
        if( length(gos) < 2){
            cat("There are no significant GO terms for", name_comp, ont)
            next
        }
        
        mat <- GO_similarity(go_id = gos, 
                             db = "org.Ptr.eg.db", 
                             ont = toupper(substring(text = ont, first = 4, last = 5)))
        
        png(file.path(res_dir, paste(current_date, name_comp, ont, "simpEnrich.png", sep = "_")), 
            width = 720, height = 720)
        
        simplifyGO(mat = mat, plot = TRUE, fontsize_range = c(10, 30))
        
        dev.off()
    }
}
```

 
 
# Session Info

```{r}
sessionInfo()
```
